# Supplementary material for: Germ cell differentiation requires Tdrd7-dependent chromatin and transcriptome reprogramming marked by germ plasm relocalization
Source: Dev Cell. 2021 Mar 8;56(5):641–656.e5. doi: 10.1016/j.devcel.2021.02.007 (PMC7957325; doi:10.1016/j.devcel.2021.02.007)
Supplement: Table S3. qPCR output (Ct values) for germ gene expression in somatic nuclear and cytoplasmic fractions, related to Figure 3 [file mmc4.xlsx]

## Sheet: Raw Cts qPCR
qPCR output (Ct values) for germ gene expression in somatic nuclear and cytoplasmic fractions
Well	Fraction	Primer	treatment	stage	Sample Name	Detector Name	Reporter	Ct	mean
1	Nuclear	ddx4	control	256 cell	A1	bactin-2	SYBR	23.182	22.7972
2	Nuclear	ddx4	control	256 cell	A2	bactin-2	SYBR	22.4124
3	Nuclear	myl12	control	256 cell	A3	bactin-2	SYBR	24.5885	24.2227
4	Nuclear	myl12	control	256 cell	A4	bactin-2	SYBR	23.8569
5	Nuclear	tdrd7	control	256 cell	A5	bactin-2	SYBR	21.0294	20.573
6	Nuclear	tdrd7	control	256 cell	A6	bactin-2	SYBR	20.1166
7	Nuclear	tdrd9	control	256 cell	A7	bactin-2	SYBR	25.4091	25.6775
8	Nuclear	tdrd9	control	256 cell	A8	bactin-2	SYBR	25.9459
9	Nuclear	dnd1	control	256 cell	A9	bactin-2	SYBR	21.0273	21.2107
10	Nuclear	dnd1	control	256 cell	A10	bactin-2	SYBR	21.3941
11	Nuclear	nanos3	control	256 cell	A11	bactin-2	SYBR	18.8311	18.7109
12	Nuclear	nanos3	control	256 cell	A12	bactin-2	SYBR	18.5907
13	Nuclear	dazL 4 intr	control	256 cell	A13	bactin-2	SYBR	Undetermined	21.8415
14	Nuclear	dazL 4 intr	control	256 cell	A14	bactin-2	SYBR	21.8415
15	Nuclear	actin	control	256 cell	A15	bactin-2	SYBR	20.0857	19.8042
16	Nuclear	actin	control	256 cell	A16	bactin-2	SYBR	19.5227
25	Nuclear	ddx4	triptolide	256 cell	B1	bactin-2	SYBR	Undetermined	23.1321
26	Nuclear	ddx4	triptolide	256 cell	B2	bactin-2	SYBR	23.1321
27	Nuclear	myl12	triptolide	256 cell	B3	bactin-2	SYBR	24.8861	25.3063
28	Nuclear	myl12	triptolide	256 cell	B4	bactin-2	SYBR	25.7264
29	Nuclear	tdrd7	triptolide	256 cell	B5	bactin-2	SYBR	21.2379	20.7367
30	Nuclear	tdrd7	triptolide	256 cell	B6	bactin-2	SYBR	20.2354
31	Nuclear	tdrd9	triptolide	256 cell	B7	bactin-2	SYBR	26.4486	26.0296
32	Nuclear	tdrd9	triptolide	256 cell	B8	bactin-2	SYBR	25.6107
33	Nuclear	dnd1	triptolide	256 cell	B9	bactin-2	SYBR	21.7653	21.261
34	Nuclear	dnd1	triptolide	256 cell	B10	bactin-2	SYBR	20.7568
35	Nuclear	nanos3	triptolide	256 cell	B11	bactin-2	SYBR	18.7662	18.6097
36	Nuclear	nanos3	triptolide	256 cell	B12	bactin-2	SYBR	18.4532
37	Nuclear	dazL intr	triptolide	256 cell	B13	bactin-2	SYBR	Undetermined	#DIV/0!
38	Nuclear	dazL 4 intr	triptolide	256 cell	B14	bactin-2	SYBR	Undetermined
39	Nuclear	actin	triptolide	256 cell	B15	bactin-2	SYBR	20.2614	20.0245
40	Nuclear	actin	triptolide	256 cell	B16	bactin-2	SYBR	19.7877
49	Nuclear	ddx4	control	256 cell	C1	bactin-2	SYBR	22.2754	22.3248
50	Nuclear	ddx4	control	256 cell	C2	bactin-2	SYBR	22.3741
51	Nuclear	myl12	control	256 cell	C3	bactin-2	SYBR	24.1808	23.6607
52	Nuclear	myl12	control	256 cell	C4	bactin-2	SYBR	23.1406
53	Nuclear	tdrd7	control	256 cell	C5	bactin-2	SYBR	19.5267	19.452
54	Nuclear	tdrd7	control	256 cell	C6	bactin-2	SYBR	19.3772
55	Nuclear	tdrd9	control	256 cell	C7	bactin-2	SYBR	26.1183	26.1521
56	Nuclear	tdrd9	control	256 cell	C8	bactin-2	SYBR	26.186
57	Nuclear	dnd1	control	256 cell	C9	bactin-2	SYBR	21.5176	21.3218
58	Nuclear	dnd1	control	256 cell	C10	bactin-2	SYBR	21.1261
59	Nuclear	nanos3	control	256 cell	C11	bactin-2	SYBR	18.464	18.3598
60	Nuclear	nanos3	control	256 cell	C12	bactin-2	SYBR	18.2556
61	Nuclear	dazL intr	control	256 cell	C13	bactin-2	SYBR	Undetermined	#DIV/0!
62	Nuclear	dazL 4 intr	control	256 cell	C14	bactin-2	SYBR	Undetermined
63	Nuclear	actin	control	256 cell	C15	bactin-2	SYBR	19.4894	19.6128
64	Nuclear	actin	control	256 cell	C16	bactin-2	SYBR	19.7361
73	Nuclear	ddx4	triptolide	256 cell	D1	bactin-2	SYBR	23.3822	23.0948
74	Nuclear	ddx4	triptolide	256 cell	D2	bactin-2	SYBR	22.8075
75	Nuclear	myl12	triptolide	256 cell	D3	bactin-2	SYBR	23.9753	23.9987
76	Nuclear	myl12	triptolide	256 cell	D4	bactin-2	SYBR	24.0221
77	Nuclear	tdrd7	triptolide	256 cell	D5	bactin-2	SYBR	21.1876	20.7859
78	Nuclear	tdrd7	triptolide	256 cell	D6	bactin-2	SYBR	20.3842
79	Nuclear	tdrd9	triptolide	256 cell	D7	bactin-2	SYBR	25.0505	25.1861
80	Nuclear	tdrd9	triptolide	256 cell	D8	bactin-2	SYBR	25.3216
81	Nuclear	dnd1	triptolide	256 cell	D9	bactin-2	SYBR	21.3624	21.312
82	Nuclear	dnd1	triptolide	256 cell	D10	bactin-2	SYBR	21.2615
83	Nuclear	nanos3	triptolide	256 cell	D11	bactin-2	SYBR	19.2894	19.2599
84	Nuclear	nanos3	triptolide	256 cell	D12	bactin-2	SYBR	19.2304
85	Nuclear	dazL intr	triptolide	256 cell	D13	bactin-2	SYBR	Undetermined	#DIV/0!
86	Nuclear	dazL 4 intr	triptolide	256 cell	D14	bactin-2	SYBR	Undetermined
87	Nuclear	actin	triptolide	256 cell	D15	bactin-2	SYBR	19.2436	19.4906
88	Nuclear	actin	triptolide	256 cell	D16	bactin-2	SYBR	19.7375
97	Nuclear	ddx4	control	high	E1	bactin-2	SYBR	25.6924	25.4956
98	Nuclear	ddx4	control	high	E2	bactin-2	SYBR	25.2988
99	Nuclear	myl12	control	high	E3	bactin-2	SYBR	24.5366	23.4385
100	Nuclear	myl12	control	high	E4	bactin-2	SYBR	22.3403
101	Nuclear	tdrd7	control	high	E5	bactin-2	SYBR	22.4989	22.2326
102	Nuclear	tdrd7	control	high	E6	bactin-2	SYBR	21.9662
103	Nuclear	tdrd9	control	high	E7	bactin-2	SYBR	23.8452	24.2938
104	Nuclear	tdrd9	control	high	E8	bactin-2	SYBR	24.7423
105	Nuclear	dnd1	control	high	E9	bactin-2	SYBR	24.3554	24.4971
106	Nuclear	dnd1	control	high	E10	bactin-2	SYBR	24.6387
107	Nuclear	nanos3	control	high	E11	bactin-2	SYBR	22.1864	22.2058
108	Nuclear	nanos3	control	high	E12	bactin-2	SYBR	22.2251
109	Nuclear	dazL intr	control	high	E13	bactin-2	SYBR	Undetermined	#DIV/0!
110	Nuclear	dazL 4 intr	control	high	E14	bactin-2	SYBR	Undetermined
111	Nuclear	actin	control	high	E15	bactin-2	SYBR	19.0012	19.0847
112	Nuclear	actin	control	high	E16	bactin-2	SYBR	19.1682
121	Nuclear	ddx4	triptolide	high	F1	bactin-2	SYBR	26.6489	25.7395
122	Nuclear	ddx4	triptolide	high	F2	bactin-2	SYBR	24.8301
123	Nuclear	myl12	triptolide	high	F3	bactin-2	SYBR	25.1205	25.1265
124	Nuclear	myl12	triptolide	high	F4	bactin-2	SYBR	25.1325
125	Nuclear	tdrd7	triptolide	high	F5	bactin-2	SYBR	21.8633	22.2417
126	Nuclear	tdrd7	triptolide	high	F6	bactin-2	SYBR	22.6201
127	Nuclear	tdrd9	triptolide	high	F7	bactin-2	SYBR	25.3877	25.0014
128	Nuclear	tdrd9	triptolide	high	F8	bactin-2	SYBR	24.6151
129	Nuclear	dnd1	triptolide	high	F9	bactin-2	SYBR	25.5673	25.3815
130	Nuclear	dnd1	triptolide	high	F10	bactin-2	SYBR	25.1958
131	Nuclear	nanos3	triptolide	high	F11	bactin-2	SYBR	22.724	22.3764
132	Nuclear	nanos3	triptolide	high	F12	bactin-2	SYBR	22.0288
133	Nuclear	dazL intr	triptolide	high	F13	bactin-2	SYBR	Undetermined	#DIV/0!
134	Nuclear	dazL 4 intr	triptolide	high	F14	bactin-2	SYBR	Undetermined
135	Nuclear	actin	triptolide	high	F15	bactin-2	SYBR	21.9616	21.4801
136	Nuclear	actin	triptolide	high	F16	bactin-2	SYBR	20.9985
145	Nuclear	ddx4	control	high	G1	bactin-2	SYBR	25.156	24.9659
146	Nuclear	ddx4	control	high	G2	bactin-2	SYBR	24.7759
147	Nuclear	myl12	control	high	G3	bactin-2	SYBR	24.8912	24.5196
148	Nuclear	myl12	control	high	G4	bactin-2	SYBR	24.1479
149	Nuclear	tdrd7	control	high	G5	bactin-2	SYBR	22.9134	22.6996
150	Nuclear	tdrd7	control	high	G6	bactin-2	SYBR	22.4858
151	Nuclear	tdrd9	control	high	G7	bactin-2	SYBR	24.814	24.6667
152	Nuclear	tdrd9	control	high	G8	bactin-2	SYBR	24.5195
153	Nuclear	dnd1	control	high	G9	bactin-2	SYBR	25.229	25.2311
154	Nuclear	dnd1	control	high	G10	bactin-2	SYBR	25.2332
155	Nuclear	nanos3	control	high	G11	bactin-2	SYBR	22.6687	22.6353
156	Nuclear	nanos3	control	high	G12	bactin-2	SYBR	22.6019
157	Nuclear	dazL intr	control	high	G13	bactin-2	SYBR	38.6977	38.6977
158	Nuclear	dazL 4 intr	control	high	G14	bactin-2	SYBR	Undetermined
159	Nuclear	actin	control	high	G15	bactin-2	SYBR	20.1098	19.9093
160	Nuclear	actin	control	high	G16	bactin-2	SYBR	19.7089
169	Nuclear	ddx4	triptolide	high	H1	bactin-2	SYBR	25.1159	26.0239
170	Nuclear	ddx4	triptolide	high	H2	bactin-2	SYBR	26.9319
171	Nuclear	myl12	triptolide	high	H3	bactin-2	SYBR	25.8208	25.4379
172	Nuclear	myl12	triptolide	high	H4	bactin-2	SYBR	25.0549
173	Nuclear	tdrd7	triptolide	high	H5	bactin-2	SYBR	22.5288	22.3293
174	Nuclear	tdrd7	triptolide	high	H6	bactin-2	SYBR	22.1299
175	Nuclear	tdrd9	triptolide	high	H7	bactin-2	SYBR	24.6927	24.2164
176	Nuclear	tdrd9	triptolide	high	H8	bactin-2	SYBR	23.7401
177	Nuclear	dnd1	triptolide	high	H9	bactin-2	SYBR	25.2432	25.3392
178	Nuclear	dnd1	triptolide	high	H10	bactin-2	SYBR	25.4352
179	Nuclear	nanos3	triptolide	high	H11	bactin-2	SYBR	22.4194	22.1981
180	Nuclear	nanos3	triptolide	high	H12	bactin-2	SYBR	21.9767
181	Nuclear	dazL intr	triptolide	high	H13	bactin-2	SYBR	Undetermined	#DIV/0!
182	Nuclear	dazL 4 intr	triptolide	high	H14	bactin-2	SYBR	Undetermined
183	Nuclear	actin	triptolide	high	H15	bactin-2	SYBR	20.7851	20.7494
184	Nuclear	actin	triptolide	high	H16	bactin-2	SYBR	20.7138
193	cytoplasmic	ddx4	control	256 cell	I1	bactin-2	SYBR	29.8005	29.5724
194	cytoplasmic	ddx4	control	256 cell	I2	bactin-2	SYBR	29.3442
195	cytoplasmic	myl12	control	256 cell	I3	bactin-2	SYBR	27.9698	27.9735
196	cytoplasmic	myl12	control	256 cell	I4	bactin-2	SYBR	27.9771
197	cytoplasmic	tdrd7	control	256 cell	I5	bactin-2	SYBR	Undetermined	27.0728
198	cytoplasmic	tdrd7	control	256 cell	I6	bactin-2	SYBR	27.0728
199	cytoplasmic	tdrd9	control	256 cell	I7	bactin-2	SYBR	28.1991	28.0658
200	cytoplasmic	tdrd9	control	256 cell	I8	bactin-2	SYBR	27.9324
201	cytoplasmic	dnd1	control	256 cell	I9	bactin-2	SYBR	27.5116	27.2172
202	cytoplasmic	dnd1	control	256 cell	I10	bactin-2	SYBR	26.9229
203	cytoplasmic	nanos3	control	256 cell	I11	bactin-2	SYBR	25.9265	25.2556
204	cytoplasmic	nanos3	control	256 cell	I12	bactin-2	SYBR	24.5847
205	cytoplasmic	dazL intr	control	256 cell	I13	bactin-2	SYBR	Undetermined	#DIV/0!
206	cytoplasmic	dazL 4 intr	control	256 cell	I14	bactin-2	SYBR	Undetermined
207	cytoplasmic	actin	control	256 cell	I15	bactin-2	SYBR	21.5471	21.6178
208	cytoplasmic	actin	control	256 cell	I16	bactin-2	SYBR	21.6886
217	cytoplasmic	ddx4	triptolide	256 cell	J1	bactin-2	SYBR	28.0404	28.5272
218	cytoplasmic	ddx4	triptolide	256 cell	J2	bactin-2	SYBR	29.014
219	cytoplasmic	myl12	triptolide	256 cell	J3	bactin-2	SYBR	26.7202	27.0534
220	cytoplasmic	myl12	triptolide	256 cell	J4	bactin-2	SYBR	27.3866
221	cytoplasmic	tdrd7	triptolide	256 cell	J5	bactin-2	SYBR	27.1726	27.1597
222	cytoplasmic	tdrd7	triptolide	256 cell	J6	bactin-2	SYBR	27.1467
223	cytoplasmic	tdrd9	triptolide	256 cell	J7	bactin-2	SYBR	27.4292	27.2997
224	cytoplasmic	tdrd9	triptolide	256 cell	J8	bactin-2	SYBR	27.1702
225	cytoplasmic	dnd1	triptolide	256 cell	J9	bactin-2	SYBR	26.7532	26.1907
226	cytoplasmic	dnd1	triptolide	256 cell	J10	bactin-2	SYBR	25.6281
227	cytoplasmic	nanos3	triptolide	256 cell	J11	bactin-2	SYBR	23.225	23.9106
228	cytoplasmic	nanos3	triptolide	256 cell	J12	bactin-2	SYBR	24.5962
229	cytoplasmic	dazL intr	triptolide	256 cell	J13	bactin-2	SYBR	Undetermined	#DIV/0!
230	cytoplasmic	dazL 4 intr	triptolide	256 cell	J14	bactin-2	SYBR	Undetermined
231	cytoplasmic	actin	triptolide	256 cell	J15	bactin-2	SYBR	21.171	21.0891
232	cytoplasmic	actin	triptolide	256 cell	J16	bactin-2	SYBR	21.0073
241	cytoplasmic	ddx4	control	256 cell	K1	bactin-2	SYBR	27.3242	27.5621
242	cytoplasmic	ddx4	control	256 cell	K2	bactin-2	SYBR	27.8
243	cytoplasmic	myl12	control	256 cell	K3	bactin-2	SYBR	28.4789	27.787
244	cytoplasmic	myl12	control	256 cell	K4	bactin-2	SYBR	27.095
245	cytoplasmic	tdrd7	control	256 cell	K5	bactin-2	SYBR	26.4709	26.365
246	cytoplasmic	tdrd7	control	256 cell	K6	bactin-2	SYBR	26.259
247	cytoplasmic	tdrd9	control	256 cell	K7	bactin-2	SYBR	27.8838	27.4682
248	cytoplasmic	tdrd9	control	256 cell	K8	bactin-2	SYBR	27.0525
249	cytoplasmic	dnd1	control	256 cell	K9	bactin-2	SYBR	27.1498	26.9137
250	cytoplasmic	dnd1	control	256 cell	K10	bactin-2	SYBR	26.6776
251	cytoplasmic	nanos3	control	256 cell	K11	bactin-2	SYBR	25.0982	24.6046
252	cytoplasmic	nanos3	control	256 cell	K12	bactin-2	SYBR	24.1111
253	cytoplasmic	dazL intr	control	256 cell	K13	bactin-2	SYBR	Undetermined	#DIV/0!
254	cytoplasmic	dazL 4 intr	control	256 cell	K14	bactin-2	SYBR	Undetermined
255	cytoplasmic	actin	control	256 cell	K15	bactin-2	SYBR	21.1249	21.2911
256	cytoplasmic	actin	control	256 cell	K16	bactin-2	SYBR	21.4572
265	cytoplasmic	ddx4	triptolide	256 cell	L1	bactin-2	SYBR	28.1804	28.1186
266	cytoplasmic	ddx4	triptolide	256 cell	L2	bactin-2	SYBR	28.0568
267	cytoplasmic	myl12	triptolide	256 cell	L3	bactin-2	SYBR	26.5277	26.3924
268	cytoplasmic	myl12	triptolide	256 cell	L4	bactin-2	SYBR	26.2572
269	cytoplasmic	tdrd7	triptolide	256 cell	L5	bactin-2	SYBR	26.5699	26.2805
270	cytoplasmic	tdrd7	triptolide	256 cell	L6	bactin-2	SYBR	25.991
271	cytoplasmic	tdrd9	triptolide	256 cell	L7	bactin-2	SYBR	28.5734	28.1783
272	cytoplasmic	tdrd9	triptolide	256 cell	L8	bactin-2	SYBR	27.7832
273	cytoplasmic	dnd1	triptolide	256 cell	L9	bactin-2	SYBR	25.8234	26.0907
274	cytoplasmic	dnd1	triptolide	256 cell	L10	bactin-2	SYBR	26.3579
275	cytoplasmic	nanos3	triptolide	256 cell	L11	bactin-2	SYBR	25.006	24.7066
276	cytoplasmic	nanos3	triptolide	256 cell	L12	bactin-2	SYBR	24.4072
277	cytoplasmic	dazL intr	triptolide	256 cell	L13	bactin-2	SYBR	Undetermined	#DIV/0!
278	cytoplasmic	dazL 4 intr	triptolide	256 cell	L14	bactin-2	SYBR	Undetermined
279	cytoplasmic	actin	triptolide	256 cell	L15	bactin-2	SYBR	21.4572	21.4858
280	cytoplasmic	actin	triptolide	256 cell	L16	bactin-2	SYBR	21.5143
289	cytoplasmic	ddx4	control	high	M1	bactin-2	SYBR	27.534	27.7924
290	cytoplasmic	ddx4	control	high	M2	bactin-2	SYBR	28.0508
291	cytoplasmic	myl12	control	high	M3	bactin-2	SYBR	28.0087	27.5481
292	cytoplasmic	myl12	control	high	M4	bactin-2	SYBR	27.0875
293	cytoplasmic	tdrd7	control	high	M5	bactin-2	SYBR	25.3436	25.4846
294	cytoplasmic	tdrd7	control	high	M6	bactin-2	SYBR	25.6256
295	cytoplasmic	tdrd9	control	high	M7	bactin-2	SYBR	27.6913	27.423
296	cytoplasmic	tdrd9	control	high	M8	bactin-2	SYBR	27.1548
297	cytoplasmic	dnd1	control	high	M9	bactin-2	SYBR	27.3943	27.2802
298	cytoplasmic	dnd1	control	high	M10	bactin-2	SYBR	27.1661
299	cytoplasmic	nanos3	control	high	M11	bactin-2	SYBR	24.411	24.6148
300	cytoplasmic	nanos3	control	high	M12	bactin-2	SYBR	24.8186
301	cytoplasmic	dazL intr	control	high	M13	bactin-2	SYBR	8.54145	8.54145
302	cytoplasmic	dazL 4 intr	control	high	M14	bactin-2	SYBR	Undetermined
303	cytoplasmic	actin	control	high	M15	bactin-2	SYBR	20.6881	20.7716
304	cytoplasmic	actin	control	high	M16	bactin-2	SYBR	20.8551
313	cytoplasmic	ddx4	triptolide	high	N1	bactin-2	SYBR	28.5847	27.8697
314	cytoplasmic	ddx4	triptolide	high	N2	bactin-2	SYBR	27.1546
315	cytoplasmic	myl12	triptolide	high	N3	bactin-2	SYBR	25.8554	25.5998
316	cytoplasmic	myl12	triptolide	high	N4	bactin-2	SYBR	25.3441
317	cytoplasmic	tdrd7	triptolide	high	N5	bactin-2	SYBR	25.4951	25.1426
318	cytoplasmic	tdrd7	triptolide	high	N6	bactin-2	SYBR	24.7901
319	cytoplasmic	tdrd9	triptolide	high	N7	bactin-2	SYBR	26.5712	26.7991
320	cytoplasmic	tdrd9	triptolide	high	N8	bactin-2	SYBR	27.0269
321	cytoplasmic	dnd1	triptolide	high	N9	bactin-2	SYBR	27.3254	27.1348
322	cytoplasmic	dnd1	triptolide	high	N10	bactin-2	SYBR	26.9442
323	cytoplasmic	nanos3	triptolide	high	N11	bactin-2	SYBR	24.2372	24.4134
324	cytoplasmic	nanos3	triptolide	high	N12	bactin-2	SYBR	24.5895
325	cytoplasmic	dazL intr	triptolide	high	N13	bactin-2	SYBR	Undetermined	#DIV/0!
326	cytoplasmic	dazL 4 intr	triptolide	high	N14	bactin-2	SYBR	Undetermined
327	cytoplasmic	actin	triptolide	high	N15	bactin-2	SYBR	20.1363	20.3354
328	cytoplasmic	actin	triptolide	high	N16	bactin-2	SYBR	20.5344
337	cytoplasmic	ddx4	control	high	O1	bactin-2	SYBR	28.37	27.8108
338	cytoplasmic	ddx4	control	high	O2	bactin-2	SYBR	27.2517
339	cytoplasmic	myl12	control	high	O3	bactin-2	SYBR	26.0238	26.3577
340	cytoplasmic	myl12	control	high	O4	bactin-2	SYBR	26.6916
341	cytoplasmic	tdrd7	control	high	O5	bactin-2	SYBR	25.2078	25.3054
342	cytoplasmic	tdrd7	control	high	O6	bactin-2	SYBR	25.4031
343	cytoplasmic	tdrd9	control	high	O7	bactin-2	SYBR	27.4989	27.3468
344	cytoplasmic	tdrd9	control	high	O8	bactin-2	SYBR	27.1947
345	cytoplasmic	dnd1	control	high	O9	bactin-2	SYBR	29.2301	28.6668
346	cytoplasmic	dnd1	control	high	O10	bactin-2	SYBR	28.1035
347	cytoplasmic	nanos3	control	high	O11	bactin-2	SYBR	25.1721	24.8169
348	cytoplasmic	nanos3	control	high	O12	bactin-2	SYBR	24.4617
349	cytoplasmic	dazL intr	control	high	O13	bactin-2	SYBR	Undetermined	#DIV/0!
350	cytoplasmic	dazL 4 intr	control	high	O14	bactin-2	SYBR	Undetermined
351	cytoplasmic	actin	control	high	O15	bactin-2	SYBR	20.8177	20.6502
352	cytoplasmic	actin	control	high	O16	bactin-2	SYBR	20.4826
361	cytoplasmic	ddx4	triptolide	high	P1	bactin-2	SYBR	27.1352	28.213
362	cytoplasmic	ddx4	triptolide	high	P2	bactin-2	SYBR	29.2908
363	cytoplasmic	myl12	triptolide	high	P3	bactin-2	SYBR	27.0486	26.5087
364	cytoplasmic	myl12	triptolide	high	P4	bactin-2	SYBR	25.9688
365	cytoplasmic	tdrd7	triptolide	high	P5	bactin-2	SYBR	26.56	26.1918
366	cytoplasmic	tdrd7	triptolide	high	P6	bactin-2	SYBR	25.8236
367	cytoplasmic	tdrd9	triptolide	high	P7	bactin-2	SYBR	26.9412	26.9527
368	cytoplasmic	tdrd9	triptolide	high	P8	bactin-2	SYBR	26.9642
369	cytoplasmic	dnd1	triptolide	high	P9	bactin-2	SYBR	27.0594	27.1818
370	cytoplasmic	dnd1	triptolide	high	P10	bactin-2	SYBR	27.3042
371	cytoplasmic	nanos3	triptolide	high	P11	bactin-2	SYBR	24.4077	24.6794
372	cytoplasmic	nanos3	triptolide	high	P12	bactin-2	SYBR	24.9511
373	cytoplasmic	dazL intr	triptolide	high	P13	bactin-2	SYBR	Undetermined	#DIV/0!
374	cytoplasmic	dazL 4 intr	triptolide	high	P14	bactin-2	SYBR	Undetermined
375	cytoplasmic	actin	triptolide	high	P15	bactin-2	SYBR	20.9616	20.654
376	cytoplasmic	actin	triptolide	high	P16	bactin-2	SYBR	20.3463
Slope						cycles/log decade
Y-Intercept
R^2

## Sheet: Charts
	rep1						Cytoplasmic	rep1
Nuclear		256 cell control	256 cell tript	high control	high tript				256 cell control	256 cell tript	high control	high tript
	ddx4	22.7972	23.1321	24.6068	25.7395			ddx4	29.5724	28.5272	27.7924	27.8697
	myl12	24.2227	25.3063	25.5724	25.1265			myl12	27.9735	27.0534	27.5481	25.5998
	tdrd7	20.573	20.7367	21.5256	22.2417			tdrd7	27.0728	27.1597	25.4846	25.1426
	tdrd9	25.6775	26.0296	24.836	25.0014			tdrd9	28.0658	27.2997	27.423	26.7991
	dnd1	21.2107	21.261	24.7432	25.3815			dnd1	27.2172	26.1907	27.2802	27.1348
	nanos3	18.7109	18.6097	22.8626	22.3764			nanos3	25.2556	23.9106	24.6148	24.4134
	dazl intr	21.8415	#DIV/0!	33.5085	#DIV/0!			dazl intr	#DIV/0!	#DIV/0!	8.54145	#DIV/0!
	bact	19.8042	20.0245	20.258	21.4801			bact	21.6178	21.0891	20.7716	20.3354
	rep2							rep2
		256 cell control	256 cell tript	high control	high tript				256 cell control	256 cell tript	high control	high tript
	ddx4	22.3248	23.0948	24.9659	26.0239			ddx4	27.5621	28.1186	27.8108	28.213
	myl12	23.6607	23.9987	24.5196	25.4379			myl12	27.787	26.3924	26.3577	26.5087
	tdrd7	19.452	20.7859	22.6996	22.3293			tdrd7	26.365	26.2805	25.3054	26.1918
	tdrd9	26.1521	25.1861	24.6667	24.2164			tdrd9	27.4682	28.1783	27.3468	26.9527
	dnd1	21.3218	21.312	25.2311	25.3392			dnd1	26.9137	26.0907	28.6668	27.1818
	nanos3	18.3598	19.2599	22.6353	22.1981			nanos3	24.6046	24.7066	24.8169	24.6794
	dazl intr	#DIV/0!	#DIV/0!	38.6977	#DIV/0!			dazl intr	#DIV/0!	#DIV/0!	#DIV/0!	#DIV/0!
	bact	19.6128	19.4906	19.9093	20.7494			bact	21.2911	21.4858	20.6502	20.654
	DELTA CT (bactin)
	rep1
		256 cell control	256 cell tript	high control	high tript				256 cell control	256 cell tript	high control	high tript
	ddx4	2.99295	3.1076	4.34885	4.2594			ddx4	7.95453	7.43807	7.0208	7.53427
	myl12	4.41853	5.28172	5.31444	3.64645			myl12	6.35562	5.96423	6.77649	4.11973
	tdrd7	0.768797	0.712122	1.26761	0.761669			tdrd7	5.45499	6.07051	4.71299	3.66255
	tdrd9	5.87329	6.0051	4.57803	3.52136			tdrd9	6.44795	6.21056	6.65143	5.31902
	dnd1	1.40654	1.23651	4.4852	3.90148			dnd1	5.5994	5.10151	6.50862	5.65475
	nanos3	1.09331	1.41484	2.60464	0.896343			nanos3	3.63775	2.82147	3.84319	2.93332
	dazl intr	2.03731	#DIV/0!	13.2505	#DIV/0!			dazl intr	#DIV/0!	#DIV/0!	-12.2302	#DIV/0!
	bact	0	0	0	0			bact	0	0	0	-1.14466
	rep2							rep2
		256 cell control	256 cell tript	high control	high tript				256 cell control	256 cell tript	high control	high tript
	ddx4	2.71199	3.60428	5.05662	5.27445			ddx4	6.27102	6.63283	7.16067	7.55907
	myl12	4.04797	4.50815	4.61024	4.68842			myl12	6.4959	4.90669	5.70751	5.85478
	tdrd7	0.1	1.29532	2.79026	1.57986			tdrd7	5.0739	4.79473	4.65527	5.53784
	tdrd9	6.53938	5.69551	4.75742	3.46694			tdrd9	6.17711	6.69256	6.69662	6.29874
	dnd1	1.70907	1.82139	5.32175	4.58976			dnd1	5.62263	4.6049	8.01661	6.52783
	nanos3	1.25299	0.23063	2.726	1.4486			nanos3	3.31359	3.22085	4.16676	4.02542
	dazl intr	#DIV/0!	#DIV/0!	18.7884	#DIV/0!			dazl intr	#DIV/0!	#DIV/0!	#DIV/0!	#DIV/0!
	bact	0	0	0	0			bact	0	0	0	0
	Mean rep	orange means the negative value was converted in its absolute value
		256 cell control	256 cell tript	high control	high tript				256 cell control	256 cell tript	high control	high tript
	ddx4	2.84901	3.34674	4.6894	4.73983				7.06279	7.02392	7.09039	7.54666
	myl12	4.2292	4.87963	4.94983	4.13474				6.42538	5.40968	6.21908	4.91122
	tdrd7	0.277272	0.960432	1.88068	1.09696				5.261	5.39504	4.68404	4.50362
	tdrd9	6.19739	5.84826	4.66686	3.49404				6.31108	6.44706	6.67399	5.78819
	dnd1	1.55044	1.50072	4.8856	4.23165				5.611	4.84685	7.22337	6.07563
	nanos3	1.17043	0.571231	2.66463	1.13949				3.47189	3.01455	4.00171	3.43626
SD between replicates
		256 cell control	256 cell tript	high control	high tript				256 cell control	256 cell tript	high control	high tript
ddx4		0.198675	0.351204	0.500473	0.717746			ddx4	1.19042	0.569393	0.0989037	0.0175391
myl12		0.262022	0.546997	0.497948	0.736784			myl12	0.0991876	0.747799	0.755882	1.22687
tdrd7		0.472911	0.412386	1.07668	0.578545			tdrd7	0.269476	0.902118	0.0408146	1.32603
tdrd9		0.470999	0.218916	0.126853	0.0384857			tdrd9	0.191513	0.340824	0.0319563	0.692772
dnd1		0.213919	0.413571	0.591531	0.486692			dnd1	0.0164215	0.351157	1.06631	0.617363
nanos3		0.112911	0.837363	0.0858099	0.390507			nanos3	0.229222	0.282405	0.228802	0.772232
ST error
		256 cell control	256 cell tript	high control	high tript				256 cell control	256 cell tript	high control	high tript
ddx4		0.140484	0.248339	0.353887	0.507523			ddx4	0.841754	0.402622	0.0699355	0.012402
myl12		0.185277	0.386786	0.352102	0.520985			myl12	0.0701363	0.528774	0.534489	0.867526
tdrd7		0.334398	0.291601	0.761324	0.409093			tdrd7	0.190548	0.637894	0.0288603	0.937646
tdrd9		0.333047	0.154797	0.0896985	0.0272135			tdrd9	0.13542	0.240999	0.0225965	0.489864
dnd1		0.151264	0.292439	0.418275	0.344143			dnd1	0.0116118	0.248306	0.753995	0.436541
nanos3		0.07984	0.592105	0.0606767	0.27613			nanos3	0.162084	0.199691	0.161787	0.54605
		0	0	0	0
FINAL FIGURE
		256 cell control	high control						256 cell control	high control
ddx4		2.84901	4.6894					ddx4	7.06279	7.09039
myl12		4.2292	4.94983					myl12	6.42538	6.21908
tdrd7		0.277272	1.88068					tdrd7	5.261	4.68404
tdrd9		6.19739	4.66686					tdrd9	6.31108	6.67399
dnd1		1.55044	4.8856					dnd1	5.611	7.22337
nanos3		1.17043	2.66463					nanos3	3.47189	4.00171
ST error
		256 cell control	high control						256 cell control	high control
ddx4		0.140484	0.353887					ddx4	0.841754	0.0699355
myl12		0.185277	0.352102					myl12	0.0701363	0.534489
tdrd7		0.334398	0.761324					tdrd7	0.190548	0.0288603
tdrd9		0.333047	0.0896985					tdrd9	0.13542	0.0225965
dnd1		0.151264	0.418275					dnd1	0.0116118	0.753995
nanos3		0.07984	0.0606767					nanos3	0.162084	0.161787
