# Supplementary material for: Germ cell differentiation requires Tdrd7-dependent chromatin and transcriptome reprogramming marked by germ plasm relocalization
Source: Dev Cell. 2021 Mar 8;56(5):641–656.e5. doi: 10.1016/j.devcel.2021.02.007 (PMC7957325; doi:10.1016/j.devcel.2021.02.007)
Supplement: Table S5. DNA methylation and IDR ATAC peaks, related to Figure 5 [file mmc6.xlsx]

## Sheet: all cytosines evaluated
Average methylation level. Cutoff for DMCs >=6X coverage
coordinate	PGC_3.3hpf	Soma_3.3hpf	PGC_4.3hpf	Soma_4.3hpf	PGC_24hpf	Soma_24hpf	Cluster
1:14081-14082	0.9875	1	1	0.991936	1	1	1
1:14085-14086	1	1	0.989583	0.991936	1	1	1
1:14116-14117	0.935741	1	0.965385	0.991936	1	1	1
1:14120-14121	1	0.977778	0.925641	0.95535	1	0.983871	1
1:14127-14128	1	1	0.983333	1	0.975	0.983871	1
1:14130-14131	1	0.977778	0.972436	0.898505	0.976744	0.967742	1
1:14137-14138	1	0.911765	1	0.937047	0.927006	0.977778	1
1:14157-14158	0.922276	1	0.952658	0.989362	1	0.977778	1
1:14860-14861	0.944444	1	1	1	1	0.975	1
1:24493-24494	0.964902	0.952381	0.953799	0.968085	1	0.911859	1
1:24528-24529	0.939753	0.953488	0.959184	0.989362	0.959459	0.9375	1
1:32241-32242	1	1	0.964286	1	0.98	1	1
1:32244-32245	0.973684	1	0.98	0.986487	1	1	1
1:33201-33202	0.978571	1	0.988889	0.988722	0.982609	0.956522	1
1:33223-33224	0.958904	0.955056	0.953286	0.951222	0.974576	0.921311	1
1:38514-38515	1	0.963636	0.910714	0.99	0.975	0.953125	1
1:39632-39633	0.947368	1	0.921717	0.954545	1	0.961538	1
1:39677-39678	0.975	0.923077	0.954545	0.954545	1	1	1
1:41972-41973	0.992958	1	0.994444	1	0.99	0.992647	1
1:41989-41990	1	0.977778	0.975476	0.987952	0.99	0.9607	1
1:42016-42017	0.960526	0.966667	0.989899	0.961508	0.99	1	1
1:45915-45916	1	1	0.978974	0.992424	1	0.969697	1
1:45930-45931	0.970149	1	0.988095	0.992424	0.980769	0.969697	1
1:45941-45942	0.970149	0.945946	0.982143	0.977273	0.961538	1	1
1:45943-45944	1	1	0.968944	0.984848	0.943995	0.978261	1
1:45947-45948	0.978723	1	0.986801	0.977273	0.982456	1	1
1:48460-48461	1	0.972222	0.971962	0.966216	0.980392	0.958393	1
1:48467-48468	0.978261	0.925	0.991667	1	0.970588	0.946198	1
1:48480-48481	0.949415	1	0.985849	0.972973	0.980392	0.934003	1
1:51228-51229	0.93254	1	0.973214	0.903743	0.988889	0.953304	1
1:51403-51404	0.926862	0.973684	0.977778	0.991936	0.963415	1	1
1:51406-51407	0.959184	1	0.987805	0.964158	0.936081	1	1
1:51418-51419	0.938775	1	0.978371	0.983871	0.982759	1	1
1:51443-51444	0.939592	1	0.971698	0.964158	0.965517	0.988372	1
1:62630-62631	1	1	0.983871	0.985714	1	0.98	1
1:65988-65989	0.988715	1	0.985358	0.980534	0.974138	0.987901	1
1:65997-65998	0.962674	1	0.994792	0.977477	0.974606	0.987901	1
1:67511-67512	1	0.934783	1	1	0.982759	1	1
1:68945-68946	0.975	1	0.97619	0.964286	1	1	1
1:68975-68976	1	1	0.97619	0.964286	1	0.97619	1
1:121048-121049	1	1	0.993506	1	0.949805	0.976744	1
1:121058-121059	0.956044	1	1	0.95614	1	0.976744	1
1:121062-121063	0.960023	1	0.977167	0.964912	1	0.963231	1
1:121283-121284	1	1	0.964881	1	0.972222	0.929187	1
1:121302-121303	1	1	1	0.9625	0.9375	0.894704	1
1:121331-121332	0.9375	1	0.990196	0.975	1	0.947044	1
1:124553-124554	1	0.88	0.985294	1	1	0.977778	1
1:124562-124563	0.944444	1	1	0.985075	0.987179	0.96875	1
1:124569-124570	1	1	1	1	0.977273	0.992958	1
1:124598-124599	0.991071	1	0.991936	0.977011	0.988636	0.964789	1
1:124620-124621	1	1	1	0.971698	0.985714	0.941176	1
1:124628-124629	0.980769	1	0.977273	0.981132	1	0.941176	1
1:124646-124647	1	1	0.931818	0.87283	0.946505	1	1
1:124675-124676	1	1	0.982025	1	0.988095	0.924311	1
1:124685-124686	0.993243	1	0.990476	0.921405	0.979323	0.976942	1
1:124698-124699	0.986487	0.965517	0.953463	1	1	0.96817	1
1:124700-124701	0.959459	1	0.964827	0.992754	0.97619	0.985714	1
1:139602-139603	0.990909	0.964286	0.96875	1	1	0.939394	1
1:139617-139618	0.991228	1	1	0.972603	1	0.984848	1
1:139639-139640	1	1	0.970588	0.979452	0.992424	0.94	1
1:139651-139652	0.964912	0.970588	0.933824	0.972603	1	0.894545	1
1:139711-139712	0.982143	1	0.978261	0.944956	0.9375	0.975	1
1:140986-140987	1	1	0.985714	1	0.941176	1	1
1:140999-141000	1	1	0.931522	1	1	1	1
1:141006-141007	0.952381	1	0.931522	0.981481	1	0.966667	1
1:141029-141030	1	0.827586	0.978261	1	0.94281	1	1
1:141170-141171	0.941176	1	0.962963	0.97619	0.964912	0.961538	1
1:141176-141177	0.947368	1	0.982143	1	0.962456	0.980769	1
1:141212-141213	0.973684	1	0.964286	1	0.952766	1	1
1:141215-141216	0.945455	1	1	0.964286	0.980769	0.954545	1
1:168225-168226	0.980033	1	0.995146	1	0.983516	0.830065	1
1:168228-168229	1	1	1	0.980583	0.991379	0.899599	1
1:168242-168243	0.97654	0.965909	0.977477	0.990291	1	0.872326	1
1:168247-168248	0.97654	0.988636	0.990734	0.995146	1	0.866711	1
1:168259-168260	0.99115	0.965909	0.981467	0.990291	0.974896	0.850267	1
1:168263-168264	0.975421	1	0.991023	0.98246	1	0.862107	1
1:173492-173493	0.986111	0.909091	1	1	1	1	1
1:185138-185139	0.941176	0.888889	0.977273	0.930556	1	0.962963	1
1:194476-194477	0.932753	1	0.978723	1	1	0.982759	1
1:194501-194502	1	0.925	0.986111	0.932422	1	0.922039	1
1:194535-194536	0.958709	1	1	0.99	1	0.9875	1
1:194559-194560	0.991228	0.980769	1	0.98	0.935484	0.9875	1
1:216934-216935	0.930206	1	1	1	0.977273	0.954545	1
1:216951-216952	0.981481	0.846154	1	0.98	0.9375	0.837662	1
1:228976-228977	1	1	1	0.95	0.96	0.931818	1
1:252119-252120	0.983468	0.979592	1	0.987284	0.974084	0.952495	1
1:257677-257678	1	0.891892	0.952083	0.980392	0.894166	0.957447	1
1:257707-257708	1	1	0.985294	0.987805	0.945014	0.968085	1
1:257710-257711	0.980769	1	1	0.919417	0.991525	0.957447	1
1:260501-260502	0.932651	0.896552	1	0.991379	0.962789	0.945946	1
1:260513-260514	0.986487	1	1	0.9875	0.9625	0.972973	1
1:260522-260523	1	1	0.989362	0.9625	1	0.972973	1
1:260544-260545	0.986487	1	1	0.966379	0.9875	0.945946	1
1:260546-260547	1	1	0.947368	1	0.981402	0.965653	1
1:261667-261668	1	0.964706	1	0.989583	1	0.987013	1
1:261712-261713	0.953825	0.989247	0.987654	0.991803	0.978867	0.970079	1
1:261716-261717	0.992188	0.989247	0.985353	0.995327	0.991525	0.957884	1
1:261771-261772	0.978261	1	0.927518	0.933333	0.972222	1	1
1:261779-261780	0.89881	1	0.9375	1	1	0.982143	1
1:293152-293153	0.979167	0.983607	0.990566	0.993671	0.985981	0.990566	1
1:293178-293179	1	1	0.985507	0.987342	0.983333	0.962264	1
1:305463-305464	1	0.947368	0.98	0.909211	1	0.941176	1
1:319005-319006	0.989583	1	0.971264	0.978448	1	1	1
1:323450-323451	1	1	0.989362	0.967213	0.960784	1	1
1:323462-323463	0.975	0.934783	0.990741	1	1	0.947368	1
1:323474-323475	1	1	0.990741	0.97541	0.990196	0.980769	1
1:323480-323481	1	0.934783	0.981481	0.967213	0.990196	0.967611	1
1:323494-323495	0.9375	0.934783	0.990741	0.969321	1	0.986842	1
1:328879-328880	0.986487	0.875	0.961538	0.971429	0.96	1	1
1:328916-328917	1	1	0.937322	0.945946	1	0.962963	1
1:336401-336402	0.968254	0.972222	0.987179	0.983871	0.987179	1	1
1:336415-336416	0.958381	0.973684	1	0.951613	0.974359	1	1
1:338934-338935	1	0.947368	0.95	0.954545	0.988095	1	1
1:340975-340976	1	0.945455	0.935577	1	1	0.942092	1
1:341012-341013	0.948157	1	0.952509	0.944312	0.873678	0.801913	1
1:370549-370550	1	1	1	1	0.905462	0.983333	1
1:395451-395452	1	1	1	0.988506	0.987288	0.974322	1
1:395497-395498	0.925614	1	0.974758	0.988506	0.978448	0.908887	1
1:402211-402212	0.965753	0.973684	0.952437	0.957995	0.97682	0.848163	1
1:436355-436356	0.982759	1	1	0.966667	0.982759	0.954545	1
1:441867-441868	1	0.903846	0.971698	0.991803	0.974359	0.934829	1
1:504158-504159	1	1	1	0.964286	0.956522	0.967968	1
1:516830-516831	0.98913	1	0.982143	1	0.981132	0.976744	1
1:527090-527091	0.980769	0.935484	0.971429	0.960526	0.978261	1	1
1:527097-527098	0.98	1	1	0.986842	0.956522	0.978261	1
1:527218-527219	1	0.956522	0.988889	1	1	0.9375	1
1:552114-552115	0.979167	0.968421	0.975506	0.989691	0.987624	0.956364	1
1:553452-553453	1	0.958333	1	1	1	1	1
1:565611-565612	1	1	0.988095	0.985294	0.939394	1	1
1:575116-575117	0.926537	1	0.93892	0.986487	0.946667	1	1
1:609170-609171	0.933532	1	0.959459	0.957588	0.9375	1	1
1:609179-609180	0.956522	0.965517	1	0.984615	0.961538	0.982759	1
1:609188-609189	0.978261	0.965517	0.987179	0.992064	0.96	0.982759	1
1:609214-609215	0.967391	0.965517	0.988372	0.976923	1	0.958333	1
1:613119-613120	1	1	0.958333	0.964286	1	0.964286	1
1:643166-643167	0.982759	1	0.976541	0.908213	1	0.972222	1
1:643199-643200	0.961538	1	0.988372	0.91784	0.946441	0.986842	1
1:678905-678906	1	1	1	1	0.855519	0.98913	1
1:678908-678909	0.945652	1	0.991379	0.984375	1	0.962815	1
1:678938-678939	0.967391	1	0.991379	0.984375	0.90873	0.98913	1
1:678953-678954	1	1	0.988889	1	0.914286	0.951945	1
1:697142-697143	1	1	0.978261	1	1	0.958333	1
1:697170-697171	0.958333	1	0.972973	0.975	1	0.96875	1
1:697229-697230	0.983871	1	0.95	1	1	0.980769	1
1:697234-697235	1	0.714286	0.978261	0.984375	1	1	1
1:697237-697238	0.869893	1	0.954451	0.984375	1	0.980769	1
1:697242-697243	1	1	0.978261	0.984375	1	0.980769	1
1:697261-697262	1	1	1	0.953125	0.984848	0.980769	1
1:697263-697264	1	1	0.978261	1	1	0.980769	1
1:705126-705127	0.910714	1	1	0.990566	1	0.982456	1
1:705130-705131	0.988095	1	0.990566	0.971698	0.977273	0.982456	1
1:705137-705138	0.952381	0.957447	0.973617	0.981132	0.988636	0.964912	1
1:705151-705152	1	1	0.990566	0.990566	0.988636	0.991228	1
1:717640-717641	1	0.929577	0.986842	0.965507	0.986111	0.924145	1
1:730534-730535	0.953704	1	0.947368	1	0.935377	0.945578	1
1:730582-730583	0.934138	1	1	1	1	0.860544	1
1:738945-738946	0.920841	1	1	0.965663	0.960684	0.97619	1
1:783685-783686	0.982759	0.954545	0.964286	1	1	0.919643	1
1:795649-795650	0.95	1	0.972222	1	1	0.944697	1
1:795962-795963	1	0.957143	0.986667	0.990385	0.991803	0.934524	1
1:796001-796002	0.966667	0.902778	1	0.980769	0.936508	0.891667	1
1:807231-807232	0.99375	0.904762	0.97561	0.994186	0.996032	0.991936	1
1:807237-807238	0.955039	1	0.973737	1	0.971838	0.992424	1
1:807245-807246	0.994186	0.938775	0.988889	0.982558	0.960317	0.992424	1
1:807255-807256	1	0.979592	0.988889	1	0.940348	0.992424	1
1:808445-808446	0.97619	0.791667	0.958333	0.982143	1	0.969697	1
1:808462-808463	0.954545	0.846154	0.970588	0.981481	1	0.886364	1
1:808487-808488	1	1	0.870588	0.977273	0.934524	0.954545	1
1:818628-818629	1	1	0.993056	0.990196	1	0.966744	1
1:818654-818655	0.991936	0.921569	0.96462	0.980769	1	0.936744	1
1:818658-818659	1	1	0.98231	0.990196	0.9555	0.920233	1
1:836657-836658	0.930874	0.841584	0.872468	0.95913	0.992424	0.942567	1
1:839680-839681	1	1	0.934524	0.963415	1	0.95283	1
1:848905-848906	1	1	1	1	0.909211	0.772168	1
1:868997-868998	1	0.925373	0.97541	1	0.994118	0.981481	1
1:869038-869039	0.942067	1	0.976562	0.978261	0.948203	0.957654	1
1:877457-877458	0.952381	1	0.975	1	0.952381	0.965517	1
1:877725-877726	1	1	1	1	0.957672	0.96875	1
1:878438-878439	1	0.979167	1	1	0.994681	0.992424	1
1:878442-878443	1	0.971429	0.918831	0.966667	0.952128	0.962121	1
1:878478-878479	0.967742	0.9	0.879386	0.983333	0.941489	0.893939	1
1:911601-911602	0.96875	1	1	0.965517	0.802387	0.954545	1
1:919011-919012	0.981512	0.976923	0.987986	0.99789	0.994792	0.979186	1
1:919027-919028	0.965772	1	0.991351	0.968173	0.991513	0.979954	1
1:919039-919040	0.981784	0.963504	0.980152	0.9701	0.989583	0.959985	1
1:919045-919046	0.971866	0.970588	0.964637	0.984572	0.9864	0.974012	1
1:919050-919051	0.959026	0.970588	0.976042	1	0.984231	0.987006	1
1:919057-919058	0.961531	0.985294	0.989637	0.984464	0.981916	0.963646	1
1:924963-924964	0.945122	1	0.984211	0.991525	1	0.989796	1
1:924993-924994	1	1	0.98913	0.985714	0.984848	0.964286	1
1:945422-945423	1	1	0.96633	0.977273	0.963765	0.917112	1
1:945443-945444	0.93759	1	0.970588	1	0.969231	1	1
1:947190-947191	1	0.990909	0.977075	0.991936	0.962231	0.892401	1
1:969995-969996	1	1	1	1	1	0.931818	1
1:975194-975195	1	0.882353	0.97619	1	1	1	1
1:975210-975211	0.937255	0.891892	0.979167	0.947917	0.990385	1	1
1:975225-975226	0.907516	0.837838	0.989583	0.979167	0.980769	1	1
1:976655-976656	0.984848	1	1	1	0.947368	0.944444	1
1:976664-976665	0.922619	1	0.960565	1	1	0.96875	1
1:976668-976669	0.936508	1	0.960565	1	1	0.96875	1
1:980769-980770	0.936404	0.986487	0.973545	0.965507	0.963706	0.961239	1
1:981797-981798	0.938596	1	1	0.987136	1	0.977273	1
1:981810-981811	0.988372	0.973684	1	0.961407	0.969948	0.931818	1
1:981819-981820	0.980039	0.973684	0.959742	0.979889	0.908929	0.954545	1
1:981823-981824	0.906783	1	0.981481	0.961407	0.9277	0.931818	1
1:981830-981831	0.956642	1	1	0.961407	0.939024	0.909091	1
1:1010292-1010293	1	0.875	0.970188	1	0.974359	0.953125	1
1:1052648-1052649	0.979167	1	1	0.989362	1	0.964286	1
1:1052684-1052685	0.953125	1	1	0.989362	1	0.970588	1
1:1054135-1054136	0.955357	0.964286	1	1	0.994382	1	1
1:1061555-1061556	0.980405	0.877778	1	1	0.962264	0.969116	1
1:1061566-1061567	0.993421	1	0.974347	0.969231	1	0.980519	1
1:1061580-1061581	0.995192	0.978495	1	1	0.990566	0.954545	1
1:1121042-1121043	1	0.925926	0.984375	0.971429	0.961538	0.941176	1
1:1155808-1155809	0.977273	1	1	1	0.944444	0.941176	1
1:1169948-1169949	0.985294	1	0.98	0.986487	0.976744	1	1
1:1170047-1170048	0.992248	0.967742	0.96875	0.992188	0.964286	0.957428	1
1:1208967-1208968	1	1	0.953914	0.981884	1	0.883333	1
1:1208989-1208990	0.903379	1	0.961238	0.987703	1	1	1
1:1245798-1245799	0.98	1	0.97619	1	1	1	1
1:1246040-1246041	1	1	1	0.990741	0.956522	0.890116	1
1:1246073-1246074	0.93298	0.974359	0.934755	0.990741	1	1	1
1:1246086-1246087	0.95082	1	0.977831	0.990741	0.938578	0.963372	1
1:1246124-1246125	0.982747	0.972973	0.985207	0.99537	0.984848	0.983574	1
1:1246128-1246129	0.975812	1	0.969697	0.98179	0.986532	0.975846	1
1:1259663-1259664	0.959459	0.75	1	0.966014	0.970588	1	1
1:1259669-1259670	0.986487	0.666667	0.986842	1	0.970588	1	1
1:1263270-1263271	0.952381	1	0.931818	1	1	1	1
1:1263309-1263310	0.977273	0.954545	0.977273	0.98	0.985294	1	1
1:1273235-1273236	0.904904	0.96875	0.973799	1	1	0.898241	1
1:1273394-1273395	1	0.9	1	1	0.954545	1	1
1:1304342-1304343	0.988889	1	1	0.966667	0.980769	0.982143	1
1:1304355-1304356	1	1	1	0.977778	1	1	1
1:1304360-1304361	0.99	1	1	0.977778	1	0.982143	1
1:1306617-1306618	0.934722	0.909091	1	1	1	0.931818	1
1:1306624-1306625	0.977618	0.916667	0.951538	0.966434	0.744118	0.92197	1
1:1315459-1315460	0.955471	1	0.985294	0.928819	1	0.922794	1
1:1315480-1315481	0.979592	1	0.922024	1	1	0.970588	1
1:1332668-1332669	0.98	1	1	0.972222	1	0.954545	1
1:1332706-1332707	1	1	0.964461	1	0.927267	0.916138	1
1:1333834-1333835	1	1	1	1	1	0.964286	1
1:1333850-1333851	0.984375	0.958333	0.96875	1	0.940351	0.967742	1
1:1344746-1344747	1	0.985294	0.984375	1	1	0.976744	1
1:1344777-1344778	1	0.927536	1	1	0.98913	0.976744	1
1:1344786-1344787	0.9375	0.898551	0.97619	0.97541	0.940158	0.972747	1
1:1352262-1352263	1	1	0.980769	1	1	0.984375	1
1:1352514-1352515	1	1	0.977979	0.932836	0.988668	0.962302	1
1:1352524-1352525	0.984848	1	0.989899	1	0.931373	0.992064	1
1:1352531-1352532	1	1	0.979798	0.99375	0.983871	0.993056	1
1:1352547-1352548	0.977273	0.927536	0.974747	0.986287	1	0.965278	1
1:1387315-1387316	0.954545	0.947368	1	1	1	1	1
1:1402687-1402688	0.962963	1	1	0.968269	0.985294	0.97619	1
1:1402715-1402716	0.964286	1	1	0.955769	0.985294	0.937729	1
1:1404227-1404228	0.973666	0.978261	0.978723	1	0.968683	1	1
1:1404235-1404236	1	1	0.989796	1	1	1	1
1:1404242-1404243	1	1	0.979592	0.990741	1	1	1
1:1404265-1404266	1	1	0.979592	0.960909	0.982143	0.972973	1
1:1404272-1404273	1	1	0.979592	0.981818	0.982143	1	1
1:1404279-1404280	0.989362	1	0.992424	1	1	0.965517	1
1:1404284-1404285	1	1	1	1	0.991667	0.982759	1
1:1433143-1433144	0.930556	1	1	1	1	0.956522	1
1:1445330-1445331	0.958333	1	0.987179	1	1	0.958088	1
1:1502266-1502267	1	1	0.952279	1	0.931228	0.989362	1
1:1530528-1530529	0.977273	1	0.966667	0.954545	1	0.979167	1
1:1530561-1530562	0.978261	1	1	1	0.904545	0.979167	1
1:1544764-1544765	0.951754	0.949367	0.953656	0.995098	0.845409	0.826119	1
1:1544787-1544788	0.933423	0.951807	0.950595	0.973625	0.80803	0.826119	1
1:1560289-1560290	0.958401	1	0.984127	0.994444	1	1	1
1:1560304-1560305	0.979592	0.95	0.968137	0.988889	0.975735	0.94898	1
1:1560314-1560315	0.889704	0.968254	1	0.991667	0.95625	0.967574	1
1:1571295-1571296	1	1	1	0.945946	0.985714	0.968324	1
1:1571306-1571307	1	0.965517	0.983871	1	1	0.986842	1
1:1571321-1571322	0.97619	0.931034	1	0.959459	1	0.923489	1
1:1585656-1585657	0.974359	1	0.987805	0.982353	1	0.847083	1
1:1585737-1585738	0.993151	0.986111	0.994048	0.987654	1	0.876293	1
1:1592149-1592150	0.941176	1	0.992064	0.920396	1	0.98	1
1:1592185-1592186	0.990909	0.882353	0.961039	0.964286	1	0.939167	1
1:1598939-1598940	0.993421	0.977778	0.991803	0.962557	0.983871	1	1
1:1598942-1598943	0.976705	0.979592	0.985281	0.970143	0.820832	0.937259	1
1:1598949-1598950	0.98125	0.979592	0.97013	0.924688	0.977847	1	1
1:1599046-1599047	1	1	1	0.956522	1	0.96	1
1:1599065-1599066	0.974359	0.958333	0.988636	0.967391	0.982759	0.991667	1
1:1599075-1599076	1	0.895833	0.9875	0.978261	0.956672	0.980769	1
1:1599081-1599082	0.983871	1	1	0.978261	0.952474	1	1
1:1599090-1599091	0.983871	1	0.988636	0.967391	0.982759	0.991667	1
1:1602053-1602054	0.98	1	0.966356	0.970238	0.978571	0.913887	1
1:1606820-1606821	1	1	0.984694	1	0.978693	0.982759	1
1:1606831-1606832	0.981481	1	0.990476	0.976071	0.942102	0.972222	1
1:1606864-1606865	0.938333	1	0.980952	0.929154	0.944891	0.960249	1
1:1616191-1616192	0.990909	0.958904	0.957713	0.956522	0.991228	0.951769	1
1:1644083-1644084	1	0.983607	0.974718	0.94096	0.936701	0.893382	1
1:1644090-1644091	1	1	0.971402	0.97377	1	0.909007	1
1:1644092-1644093	0.994318	0.911765	0.979902	0.993506	1	0.955882	1
1:1644105-1644106	0.966228	1	0.987654	0.974026	0.967742	0.939338	1
1:1644118-1644119	0.977528	0.955882	0.983778	0.935065	1	0.939338	1
1:1644123-1644124	0.994253	0.941176	0.989795	1	0.967742	0.970588	1
1:1644127-1644128	0.954801	1	0.979529	0.986842	1	1	1
1:1694222-1694223	0.951613	1	1	0.974679	1	0.947368	1
1:1694267-1694268	0.969697	1	0.948331	0.924679	1	0.947368	1
1:1712690-1712691	1	1	0.973684	0.979167	0.981481	0.978873	1
1:1712708-1712709	1	1	0.947368	1	0.913093	0.933539	1
1:1728126-1728127	0.952381	1	0.981481	0.978261	0.992188	0.884861	1
1:1748081-1748082	0.975	1	0.96	1	1	0.978261	1
1:1801350-1801351	0.944444	0.944444	0.975	1	0.974437	1	1
1:1801364-1801365	1	1	1	0.936204	0.971698	0.979167	1
1:1809509-1809510	0.974359	0.882353	1	0.989583	0.977273	1	1
1:1809547-1809548	0.97561	1	0.988372	0.989583	0.988636	1	1
1:1809584-1809585	1	0.761905	0.972222	1	0.966667	0.954545	1
1:1809594-1809595	1	0.714286	1	1	0.946667	0.863636	1
1:1809609-1809610	1	0.761905	0.973684	1	1	0.977273	1
1:1809622-1809623	1	1	1	1	1	0.931818	1
1:1827288-1827289	1	1	1	0.97619	0.96875	0.96875	1
1:1827493-1827494	0.979167	1	1	0.9875	1	0.9375	1
1:1827536-1827537	0.98	1	1	0.985294	1	1	1
1:1836332-1836333	0.987179	0.90625	1	1	1	1	1
1:1836342-1836343	1	0.911765	0.978261	0.987179	0.987179	0.954545	1
1:1836344-1836345	0.957143	0.823529	0.990196	0.987179	0.987179	1	1
1:1836352-1836353	1	0.911765	1	0.987179	0.961538	0.9875	1
1:1889762-1889763	1	0.952381	0.954545	1	1	0.809524	1
1:1889781-1889782	0.982143	1	1	1	1	0.816667	1
1:1911750-1911751	1	1	1	0.965517	0.979167	0.907143	1
1:1915961-1915962	0.986487	1	0.965517	1	1	1	1
1:1915979-1915980	1	1	1	1	1	0.985714	1
1:1916006-1916007	1	1	0.982759	1	0.980039	1	1
1:1921366-1921367	0.95	1	1	1	1	0.981481	1
1:1944983-1944984	0.96629	1	0.990566	0.947472	0.95172	0.97561	1
1:1944993-1944994	1	1	1	0.986487	1	0.987805	1
1:1945242-1945243	1	1	1	0.96	0.970588	0.973684	1
1:1945254-1945255	0.947368	0.818182	0.965517	0.978261	1	0.973684	1
1:1945263-1945264	1	1	1	1	0.96875	0.947368	1
1:1945269-1945270	0.975	1	0.962963	1	0.970588	0.972222	1
1:1945275-1945276	1	1	0.962963	1	0.970588	0.973684	1
1:1945280-1945281	1	1	1	1	1	0.973684	1
1:1946497-1946498	0.989362	0.960784	0.981481	1	0.960674	0.97381	1
1:1946513-1946514	0.977941	0.877193	0.976607	1	1	0.97619	1
1:1946542-1946543	0.95561	0.894737	0.976676	0.984615	0.984615	0.952381	1
1:1950474-1950475	1	1	0.98	0.972222	0.986111	0.986111	1
1:1950515-1950516	0.964286	1	0.980769	0.972222	1	0.876263	1
1:1950757-1950758	0.967391	1	0.977457	1	0.960317	0.965517	1
1:1959592-1959593	0.982143	0.96	0.969697	0.956522	0.914211	0.892857	1
1:1964844-1964845	1	1	0.941176	0.980769	1	0.863636	1
1:1965060-1965061	0.939418	1	0.988095	0.99	0.953742	1	1
1:1969828-1969829	1	0.921875	0.991379	0.94417	1	0.911184	1
1:1977506-1977507	1	0.948718	0.969697	1	1	1	1
1:2007427-2007428	1	0.8125	0.987805	1	1	0.973684	1
1:2007437-2007438	0.944444	1	1	1	0.971004	0.982456	1
1:2007449-2007450	0.990741	1	1	0.989796	0.990741	0.948246	1
1:2007468-2007469	1	0.942857	0.971423	1	0.955166	0.982456	1
1:2030992-2030993	1	1	1	1	0.94	0.895545	1
1:2032004-2032005	1	1	0.990909	0.991228	0.986111	0.946834	1
1:2032023-2032024	0.986429	1	0.973214	0.991228	0.986111	1	1
1:2032048-2032049	0.960567	1	0.991525	0.95	0.983252	1	1
1:2034627-2034628	1	1	0.981481	0.982143	1	1	1
1:2047704-2047705	0.991525	1	0.957853	0.97096	1	1	1
1:2047726-2047727	1	1	1	0.939394	1	0.956522	1
1:2080473-2080474	1	1	1	1	0.927519	0.989362	1
1:2080478-2080479	0.977273	1	1	0.94375	0.983333	0.989362	1
1:2080489-2080490	1	1	1	1	1	0.989362	1
1:2080494-2080495	1	0.909091	1	0.95	0.972243	0.989362	1
1:2080504-2080505	1	1	1	1	0.961928	0.949217	1
1:2115565-2115566	0.985294	1	1	1	0.976768	0.984848	1
1:2115593-2115594	1	0.897959	0.989474	0.973684	1	0.985075	1
1:2115603-2115604	1	1	0.989583	0.964957	0.990909	0.985075	1
1:2115727-2115728	0.983051	1	0.977029	0.988764	0.992857	0.972412	1
1:2115765-2115766	0.923039	0.869565	0.989691	0.966292	0.992857	0.989583	1
1:2116340-2116341	1	1	1	1	1	0.966667	1
1:2116369-2116370	0.964286	1	1	1	1	1	1
1:2116661-2116662	1	1	0.912587	1	0.972973	0.954545	1
1:2116671-2116672	0.9625	0.906977	1	0.982759	0.931682	0.991071	1
1:2116680-2116681	1	0.930233	1	0.982759	1	1	1
1:2146759-2146760	1	1	0.950549	1	0.937729	0.979167	1
1:2146763-2146764	0.984848	1	0.97619	0.973684	1	0.979167	1
1:2146769-2146770	1	0.894737	0.987179	0.933333	0.952381	0.927083	1
1:2151340-2151341	1	1	0.966667	1	1	0.866667	1
1:2159329-2159330	1	1	0.991228	1	0.991071	0.983871	1
1:2159341-2159342	1	1	0.99359	1	1	1	1
1:2159343-2159344	0.991228	0.943396	0.99359	1	1	1	1
1:2159348-2159349	0.973684	1	1	0.994118	1	0.967742	1
1:2159371-2159372	1	1	1	0.994118	0.891865	0.967742	1
1:2159822-2159823	0.993243	1	0.987603	0.991304	0.995283	0.981297	1
1:2159829-2159830	1	0.967391	0.984375	0.951844	0.962388	0.96337	1
1:2178820-2178821	1	0.974359	0.975305	0.992647	0.982955	0.976366	1
1:2178835-2178836	0.995726	0.975	0.976471	0.960901	0.948864	0.976366	1
1:2255191-2255192	1	1	0.970588	1	1	1	1
1:2255228-2255229	1	1	0.973684	1	1	1	1
1:2257043-2257044	0.99848	1	0.991936	1	0.988636	0.99435	1
1:2257064-2257065	0.971309	0.985075	0.971518	0.97745	0.986842	0.980414	1
1:2257071-2257072	0.960819	1	0.973805	0.96523	0.979699	0.974765	1
1:2261023-2261024	1	0.96	1	1	0.984375	0.961538	1
1:2261041-2261042	1	1	1	1	1	1	1
1:2262551-2262552	0.984375	1	0.988636	0.988095	1	0.984848	1
1:2307561-2307562	1	1	0.96875	0.972222	1	0.97619	1
1:2316218-2316219	1	1	0.964912	1	0.967391	0.969062	1
1:2319847-2319848	0.917623	1	0.966667	0.98	0.966667	1	1
1:2319868-2319869	1	1	0.931818	1	1	1	1
1:2337540-2337541	0.961538	1	0.943981	1	1	0.94	1
1:2337669-2337670	0.980769	0.962963	1	1	1	0.826797	1
1:2347975-2347976	0.944997	1	1	1	0.981928	0.886907	1
1:2348142-2348143	0.988889	1	0.981132	0.991525	1	0.93541	1
1:2348164-2348165	1	1	0.956496	1	0.972	1	1
1:2350330-2350331	0.97619	0.928571	1	0.946999	0.989362	0.888975	1
1:2350351-2350352	1	1	0.975	0.875479	0.951613	0.848214	1
1:2350365-2350366	1	1	0.975	0.965517	0.983871	0.869048	1
1:2350374-2350375	1	0.966667	1	0.948276	0.935484	1	1
1:2350416-2350417	1	1	0.986842	1	0.965517	0.982143	1
1:2362307-2362308	0.985979	0.972222	0.990385	0.994505	0.976415	0.977583	1
1:2362320-2362321	0.942153	1	0.988095	0.982254	0.981132	0.967593	1
1:2362349-2362350	1	1	1	0.972973	0.922384	0.966374	1
1:2362354-2362355	0.968706	0.946903	0.994048	0.989011	0.94494	0.972953	1
1:2363339-2363340	0.948276	1	0.98	1	0.952381	0.95	1
1:2363380-2363381	0.954459	0.933333	0.955827	0.966667	0.881818	0.858333	1
1:2376966-2376967	0.854526	0.857143	0.831541	0.890732	0.966667	0.937879	1
1:2387039-2387040	0.96875	1	1	1	1	0.960784	1
1:2387043-2387044	1	0.958333	0.986842	0.989583	0.985714	0.960784	1
1:2387061-2387062	0.984375	1	1	0.96875	1	0.95098	1
1:2387081-2387082	0.984375	1	1	0.989583	1	0.970588	1
1:2398347-2398348	1	1	0.966667	0.985714	1	0.959459	1
1:2399130-2399131	1	1	1	0.955882	0.924614	0.942308	1
1:2399134-2399135	1	1	1	1	0.946003	0.961538	1
1:2399149-2399150	1	1	1	1	0.935133	1	1
1:2399171-2399172	1	1	0.982759	1	0.956872	0.980769	1
1:2404773-2404774	1	0.923077	1	0.986487	0.992188	0.922619	1
1:2404816-2404817	0.9875	1	0.976744	1	1	0.870879	1
1:2415713-2415714	0.992857	1	0.991803	0.992537	1	0.895671	1
1:2429824-2429825	0.980769	0.857143	0.977273	1	1	0.895833	1
1:2455348-2455349	1	1	0.986842	0.965941	0.958333	1	1
1:2455361-2455362	1	0.986842	1	0.991803	0.951389	0.961538	1
1:2455366-2455367	0.954545	0.960526	0.975	0.983607	0.947917	0.961538	1
1:2455371-2455372	0.953714	0.986842	0.964286	0.983183	0.947917	0.980769	1
1:2455384-2455385	0.988636	1	1	0.967213	0.986111	1	1
1:2455390-2455391	0.977273	0.986842	0.964286	0.983607	1	0.980769	1
1:2473736-2473737	1	1	1	1	1	1	1
1:2474764-2474765	0.969388	1	0.99	1	1	0.988889	1
1:2474776-2474777	1	1	1	1	0.954545	0.988889	1
1:2474782-2474783	0.980392	0.981818	0.975036	0.991071	1	0.988889	1
1:2474797-2474798	1	0.909091	0.97619	0.938596	0.964286	0.909941	1
1:2474809-2474810	0.980392	1	0.992064	0.964912	1	0.955556	1
1:2508695-2508696	1	1	1	1	0.99537	0.908907	1
1:2508709-2508710	1	0.948718	0.989362	0.931818	0.976852	0.901215	1
1:2508825-2508826	1	1	1	1	0.986708	0.952381	1
1:2511297-2511298	1	1	1	0.967742	1	1	1
1:2511306-2511307	0.971429	1	0.985714	0.967742	1	1	1
1:2511440-2511441	0.965517	1	1	1	0.976562	0.93114	1
1:2519415-2519416	1	0.8	1	0.972222	0.893162	0.9375	1
1:2607372-2607373	1	1	1	0.986487	0.922759	0.981132	1
1:2607376-2607377	0.981481	1	1	1	0.973333	0.990566	1
1:2607418-2607419	0.945294	0.976744	0.988889	1	1	0.981132	1
1:2613287-2613288	1	1	1	1	0.985075	0.987179	1
1:2613363-2613364	0.978261	0.912281	0.979452	1	1	0.971831	1
1:2682928-2682929	0.986111	1	0.958333	0.918269	1	1	1
1:2703006-2703007	1	1	1	0.975	1	0.985294	1
1:2703043-2703044	0.95	1	1	1	0.964425	0.957143	1
1:2703052-2703053	1	1	1	1	1	0.957143	1
1:2703128-2703129	1	1	0.933333	1	0.991803	1	1
1:2703137-2703138	1	1	0.96875	1	0.967994	0.982143	1
1:2750005-2750006	1	0.95	1	0.932701	1	0.951613	1
1:2750008-2750009	1	1	1	0.97561	1	0.951613	1
1:2753133-2753134	0.986842	0.984848	0.976744	1	1	0.989796	1
1:2753137-2753138	0.978261	1	0.984848	1	0.986487	0.962418	1
1:2786013-2786014	0.967742	1	1	0.944444	0.970588	0.97619	1
1:2786016-2786017	1	1	0.98	0.962963	0.970588	1	1
1:2797322-2797323	1	0.8	1	1	1	0.952381	1
1:2797553-2797554	1	1	0.97	1	1	0.937688	1
1:2797570-2797571	1	1	0.990566	0.960526	1	0.95474	1
1:2804609-2804610	0.985714	1	1	0.963542	0.98913	0.923265	1
1:2804639-2804640	1	1	0.965856	1	0.978495	0.952326	1
1:2819173-2819174	0.990196	1	1	1	0.909946	1	1
1:2819181-2819182	0.991228	1	1	0.970588	0.983871	0.941176	1
1:2819214-2819215	1	1	0.966667	0.970588	0.942204	0.970588	1
1:2847907-2847908	1	1	1	0.966009	1	0.981481	1
1:2847915-2847916	0.974359	0.913043	0.944444	0.979167	0.981481	0.967391	1
1:2849922-2849923	1	1	1	0.988889	0.985294	0.99	1
1:2849926-2849927	0.952381	0.970588	0.985714	0.988889	0.971871	0.974253	1
1:2849944-2849945	0.967742	1	1	0.988889	1	0.984253	1
1:2863722-2863723	0.934211	0.989362	0.99375	0.991453	0.995169	0.987211	1
1:2863732-2863733	0.990566	0.969697	0.984015	0.982906	0.987923	0.969667	1
1:2863871-2863872	0.951923	1	1	0.977273	0.970149	0.978723	1
1:2863876-2863877	1	0.857143	1	1	0.977612	0.946809	1
1:2863899-2863900	0.974138	1	1	1	0.977612	0.989362	1
1:2863917-2863918	0.991379	1	1	1	1	0.943778	1
1:2894654-2894655	1	0.981132	0.984848	0.985075	0.986487	0.757488	1
1:2912483-2912484	1	1	1	1	0.92344	0.807505	1
1:2912494-2912495	0.95	1	0.955166	1	0.942308	0.870858	1
1:2915153-2915154	1	1	1	0.978261	1	0.927083	1
1:2915202-2915203	0.961538	0.870968	0.95	0.98913	0.964286	0.96875	1
1:2919639-2919640	0.982143	1	0.922682	0.946241	0.996454	0.95708	1
1:2919643-2919644	1	0.977778	1	0.994318	0.993506	0.949875	1
1:2919677-2919678	1	1	1	0.973339	0.97223	0.959459	1
1:2919685-2919686	0.983871	1	0.961667	1	0.975564	0.987952	1
1:2919735-2919736	1	1	1	1	0.99359	0.973118	1
1:2919743-2919744	0.994845	0.947368	0.982353	0.934641	1	0.958619	1
1:2919751-2919752	0.992188	0.982456	0.97	0.990196	0.969861	0.967742	1
1:2950658-2950659	0.948276	1	0.986487	0.984848	0.988889	0.919048	1
1:2950662-2950663	0.948276	1	1	1	0.957639	0.985714	1
1:2967300-2967301	1	1	1	1	0.945169	0.955303	1
1:2967308-2967309	1	1	1	1	1	0.988636	1
1:2967311-2967312	0.88141	1	0.908333	0.909722	0.966908	1	1
1:2976761-2976762	0.958088	0.933333	1	0.973684	0.951613	1	1
1:2976805-2976806	1	1	0.925214	1	0.961483	0.971429	1
1:2980383-2980384	1	1	0.93561	1	0.970588	0.98	1
1:2980407-2980408	0.985294	1	1	0.983333	1	0.98	1
1:2980415-2980416	0.985294	1	0.981481	0.983333	0.944272	0.90875	1
1:2984340-2984341	0.962025	1	1	0.977273	1	1	1
1:2984358-2984359	0.925783	0.952381	1	1	1	0.972222	1
1:2984385-2984386	1	1	1	1	0.970588	1	1
1:2985918-2985919	1	1	1	0.944444	1	0.966667	1
1:3002284-3002285	0.993333	0.96	1	0.963003	0.990476	0.948661	1
1:3002300-3002301	0.992958	0.961039	0.978495	0.953977	0.990476	0.901414	1
1:3002417-3002418	0.924736	1	1	1	0.970149	0.886905	1
1:3002440-3002441	0.988636	0.964286	0.95	0.989362	1	0.929762	1
1:3029599-3029600	0.991667	0.974359	0.948029	0.986487	1	0.946657	1
1:3034320-3034321	0.987805	0.928571	1	0.9375	0.962963	0.947368	1
1:3034593-3034594	1	1	1	1	1	1	1
1:3034615-3034616	1	0.959184	1	0.941468	0.969207	0.988095	1
1:3037073-3037074	0.967391	0.923077	0.983871	1	0.980769	0.936842	1
1:3037085-3037086	0.970588	1	0.973684	1	0.878478	0.89386	1
1:3037092-3037093	0.937782	1	0.992308	1	0.968085	0.936842	1
1:3074135-3074136	0.989543	0.985075	1	0.93927	0.990385	0.884004	1
1:3074149-3074150	0.983871	0.972603	0.97	1	0.990385	0.857345	1
1:3074171-3074172	0.958813	1	0.962308	0.968682	0.962387	0.888595	1
1:3078056-3078057	0.992754	0.923077	1	1	1	0.96345	1
1:3078062-3078063	0.937912	1	0.97541	0.991071	0.987179	0.965789	1
1:3078078-3078079	1	1	0.968378	0.973855	0.987654	0.978261	1
1:3087882-3087883	0.991803	1	0.964912	0.991228	0.975904	0.960227	1
1:3087906-3087907	0.992537	0.958333	0.956463	0.973684	0.993976	0.94385	1
1:3088192-3088193	1	1	1	0.958333	1	1	1
1:3088195-3088196	1	1	1	1	0.982143	0.977273	1
1:3120362-3120363	1	0.958333	1	0.986487	1	1	1
1:3120395-3120396	0.970588	0.791667	1	1	1	0.98	1
1:3120407-3120408	1	0.958333	1	0.953153	0.947368	1	1
1:3154526-3154527	1	1	0.973684	0.989362	0.991525	0.989583	1
1:3154534-3154535	0.964286	1	0.988889	0.958333	0.983051	0.989583	1
1:3154551-3154552	1	1	0.963248	0.979167	0.991525	0.986842	1
1:3161316-3161317	1	1	0.945409	0.977053	0.958333	0.984211	1
1:3183701-3183702	1	1	0.973684	1	0.982759	1	1
1:3183704-3183705	1	1	0.990196	0.988636	1	0.991525	1
1:3183709-3183710	1	1	1	1	1	0.982266	1
1:3184463-3184464	0.910078	1	0.883333	0.858904	0.907967	0.891176	1
1:3185008-3185009	0.95686	1	1	0.980769	0.966098	0.80794	1
1:3185048-3185049	0.977528	0.911392	0.973333	1	0.975	0.957205	1
1:3189203-3189204	0.990566	1	0.965517	1	0.876667	0.969697	1
1:3189237-3189238	1	1	0.984375	0.978723	1	0.984848	1
1:3202683-3202684	0.989469	0.978022	0.994624	0.978238	0.991228	0.939423	1
1:3202695-3202696	1	1	0.995146	0.989601	0.948018	0.899038	1
1:3203468-3203469	0.988372	1	1	1	0.933333	0.983333	1
1:3203481-3203482	0.977273	0.875	1	0.975	0.920833	0.95	1
1:3203689-3203690	0.950028	1	0.987179	1	0.996667	0.889816	1
1:3203698-3203699	0.958333	0.868421	0.977885	0.989362	0.978126	0.877621	1
1:3203719-3203720	0.98	0.947368	0.990385	1	0.98	0.935173	1
1:3204474-3204475	1	1	0.926872	1	0.967213	0.940753	1
1:3206239-3206240	1	1	1	1	0.967742	0.833333	1
1:3209576-3209577	0.969697	0.962963	0.987805	1	1	0.964286	1
1:3225145-3225146	1	0.84	1	1	0.923626	1	1
1:3225174-3225175	1	1	0.958333	0.934783	0.980769	0.886364	1
1:3225237-3225238	0.970588	1	1	1	0.961538	0.978261	1
1:3225280-3225281	1	1	1	1	1	0.912055	1
1:3225296-3225297	1	1	1	1	1	0.951613	1
1:3225299-3225300	0.965909	1	0.914905	0.978261	0.982143	0.967742	1
1:3225315-3225316	1	1	1	0.978261	1	1	1
1:3225388-3225389	0.992424	1	0.985075	0.969697	0.960526	0.967752	1
1:3225409-3225410	0.985916	1	1	0.977273	0.945554	0.977011	1
1:3225417-3225418	0.957143	1	0.948037	0.962234	0.96529	0.982759	1
1:3258917-3258918	1	1	0.990909	0.99359	1	0.936247	1
1:3271878-3271879	0.95614	1	0.990196	1	1	0.979167	1
1:3290172-3290173	0.992424	1	1	0.959459	1	0.973011	1
1:3290456-3290457	1	1	0.964286	0.96133	1	0.944608	1
1:3290481-3290482	0.996241	1	0.961538	0.992857	0.977273	0.886957	1
1:3356686-3356687	0.972222	1	0.944444	1	0.994444	0.917742	1
1:3369960-3369961	1	1	1	0.992308	1	0.941176	1
1:3369977-3369978	0.974138	1	1	1	1	1	1
1:3369985-3369986	0.982759	1	0.972222	0.941287	1	0.95	1
1:3369987-3369988	0.991379	1	0.990741	0.984615	0.96875	1	1
1:3370004-3370005	0.955147	1	1	1	1	1	1
1:3370006-3370007	0.974138	0.971429	0.972222	0.982104	0.975	0.970588	1
1:3370152-3370153	1	1	1	1	1	0.849206	1
1:3370177-3370178	1	1	1	1	1	1	1
1:3372526-3372527	0.984375	1	0.9375	1	0.951613	0.86828	1
1:3382922-3382923	1	1	0.9375	1	0.9375	0.939815	1
1:3399253-3399254	0.992064	0.969231	1	0.976374	1	0.939394	1
1:3399302-3399303	0.992647	1	0.972555	0.992424	0.979379	0.933413	1
1:3418118-3418119	1	1	1	0.977273	1	1	1
1:3462100-3462101	1	1	1	1	0.970606	1	1
1:3462115-3462116	0.958333	1	0.978261	1	0.988372	0.970588	1
1:3462119-3462120	1	1	1	1	0.970606	0.925134	1
1:3462127-3462128	1	1	0.979167	1	1	1	1
1:3462130-3462131	1	1	0.944444	1	1	1	1
1:3462140-3462141	1	1	0.979167	1	0.986667	0.970588	1
1:3468356-3468357	0.984375	1	0.984848	0.981132	0.985075	0.962264	1
1:3523507-3523508	1	1	0.985916	0.975239	1	0.992064	1
1:3523528-3523529	0.967213	0.966292	0.971917	0.971172	0.97549	0.984127	1
1:3523539-3523540	0.97541	0.955056	0.964454	1	0.988372	0.970238	1
1:3523548-3523549	0.97541	1	0.956991	0.986842	0.990196	0.950397	1
1:3525320-3525321	1	1	1	1	1	1	1
1:3525357-3525358	0.975	1	0.966667	1	0.972973	1	1
1:3527586-3527587	1	1	0.972222	1	1	1	1
1:3527594-3527595	0.976694	1	1	0.966667	0.958333	1	1
1:3527602-3527603	0.987805	1	1	0.98	1	0.967742	1
1:3527612-3527613	1	0.928571	0.917281	0.966667	1	0.983871	1
1:3527615-3527616	0.987805	0.964286	0.986487	1	1	0.967742	1
1:3539770-3539771	0.887363	1	1	0.975	1	0.944444	1
1:3539787-3539788	1	1	1	1	1	0.972222	1
1:3546781-3546782	1	1	1	0.97619	1	0.944444	1
1:3546800-3546801	1	1	0.958333	0.966667	1	0.944444	1
1:3562539-3562540	1	1	0.941176	1	1	0.980769	1
1:3562553-3562554	1	1	0.978261	1	1	1	1
1:3591079-3591080	1	0.981818	1	0.987013	0.978495	0.966026	1
1:3591089-3591090	0.986301	1	0.985714	0.993506	0.919859	1	1
1:3591109-3591110	0.993902	1	0.959233	0.945249	0.984375	0.991803	1
1:3591115-3591116	0.961911	1	0.985714	0.994737	0.984375	0.991803	1
1:3591127-3591128	0.961911	1	0.971429	0.978947	0.976562	0.978983	1
1:3592430-3592431	0.950521	0.9	0.983696	0.987179	0.954545	0.955804	1
1:3592474-3592475	1	0.942308	0.994186	0.993671	0.972222	0.984375	1
1:3596584-3596585	0.986111	0.871795	0.9875	1	0.964286	1	1
1:3596713-3596714	1	0.933333	0.98	0.973684	0.972064	0.953456	1
1:3596726-3596727	0.95	1	1	0.967732	1	0.967742	1
1:3596748-3596749	0.994444	1	0.962963	0.994048	1	0.921198	1
1:3596757-3596758	0.983333	0.9375	0.981481	1	0.968254	0.914055	1
1:3597037-3597038	1	1	0.969388	0.992308	0.972941	0.929863	1
1:3597066-3597067	0.986111	1	0.966667	0.954864	0.972941	0.992424	1
1:3619667-3619668	1	1	1	0.982143	1	1	1
1:3648613-3648614	1	1	1	1	1	0.978261	1
1:3648631-3648632	0.944444	1	0.947222	0.972222	1	0.978261	1
1:3648647-3648648	0.962963	1	1	1	1	1	1
1:3648653-3648654	0.962963	0.958333	0.972222	1	0.935897	1	1
1:3648656-3648657	0.981481	1	1	1	1	0.925272	1
1:3670271-3670272	0.949289	1	1	0.983871	0.973684	1	1
1:3670278-3670279	0.985714	1	0.958333	1	0.947368	1	1
1:3670305-3670306	1	0.75	0.986111	1	1	1	1
1:3698519-3698520	1	1	0.96875	1	1	1	1
1:3698533-3698534	0.975	1	0.970588	1	0.96875	1	1
1:3698549-3698550	0.975	1	0.880515	1	1	1	1
1:3698551-3698552	1	1	1	1	1	0.972222	1
1:3705093-3705094	1	1	1	1	1	0.94	1
1:3705118-3705119	1	1	0.960559	0.969388	0.946154	0.98	1
1:3715048-3715049	1	0.978723	0.96039	0.964789	0.971014	0.905903	1
1:3715077-3715078	0.993151	0.980392	0.978873	0.976482	1	0.974138	1
1:3715089-3715090	0.993151	1	0.975311	1	0.959091	0.91467	1
1:3750615-3750616	0.985577	0.986111	0.987805	0.985577	0.993243	0.930984	1
1:3750620-3750621	0.977679	1	0.95877	0.990385	0.993243	0.933824	1
1:3750631-3750632	0.977679	0.918919	0.974408	0.995192	0.93232	0.962944	1
1:3760465-3760466	0.980137	0.976744	0.972222	1	1	0.919591	1
1:3760481-3760482	1	0.931818	0.982456	1	1	1	1
1:3760485-3760486	0.9625	1	0.987805	0.976744	1	1	1
1:3760494-3760495	1	1	0.987805	0.976744	0.964286	1	1
1:3761358-3761359	0.98	1	0.982759	1	1	1	1
1:3761361-3761362	0.980392	1	1	0.987805	0.948148	0.953125	1
1:3776513-3776514	1	1	1	1	0.956522	1	1
1:3776547-3776548	1	0.958333	1	1	1	1	1
1:3783341-3783342	0.984375	1	0.954545	0.942308	0.991228	0.961538	1
1:3784446-3784447	0.978723	1	0.920498	0.969388	1	1	1
1:3784451-3784452	1	0.826087	1	0.989796	1	0.990566	1
1:3784455-3784456	0.96875	1	1	1	1	0.94392	1
1:3784480-3784481	0.979167	1	0.986487	1	0.955857	0.967243	1
1:3784649-3784650	0.996894	0.95302	0.988505	0.961538	0.969697	0.989796	1
1:3784686-3784687	0.994048	0.962025	0.974796	0.987045	1	1	1
1:3784691-3784692	0.953683	0.955696	0.997268	0.986828	0.952456	1	1
1:3784693-3784694	0.984375	0.962025	0.953002	0.977707	1	0.98913	1
1:3785674-3785675	0.958333	1	0.9375	1	0.96875	1	1
1:3785706-3785707	1	1	1	0.96875	0.950893	0.9375	1
1:3785717-3785718	0.958333	1	1	1	0.982143	1	1
1:3785723-3785724	0.958333	1	1	1	0.989583	1	1
1:3789839-3789840	0.983871	0.930233	1	1	0.958333	1	1
1:3789872-3789873	1	1	0.975	1	1	0.965517	1
1:3791317-3791318	0.984848	0.97561	0.992958	1	0.994505	0.970588	1
1:3791320-3791321	1	1	1	0.933333	0.974672	0.970588	1
1:3791343-3791344	0.96917	0.966667	0.987013	0.991379	0.97561	0.979473	1
1:3794305-3794306	1	1	1	0.979167	0.950602	1	1
1:3794335-3794336	0.969697	1	0.972222	0.98	0.985294	1	1
1:3794842-3794843	1	0.933333	1	1	1	1	1
1:3807939-3807940	0.9875	1	0.979167	1	0.964286	1	1
1:3807984-3807985	0.988372	1	0.990196	0.989583	1	0.982759	1
1:3812617-3812618	0.961538	0.95	1	1	0.983333	0.961538	1
1:3812665-3812666	0.858392	0.85	0.962963	0.984375	0.95	0.985294	1
1:3813219-3813220	1	1	1	1	0.981643	1	1
1:3813252-3813253	1	1	0.980769	0.911034	0.978261	0.937164	1
1:3814639-3814640	1	1	0.953704	0.945946	0.982143	0.940351	1
1:3824585-3824586	0.958333	0.9	1	1	0.915179	0.92848	1
1:3826168-3826169	1	1	0.954545	0.967391	0.980146	0.94648	1
1:3838345-3838346	1	1	1	1	0.988095	1	1
1:3838358-3838359	0.972222	1	1	1	1	1	1
1:3838870-3838871	0.977601	1	0.967657	1	1	0.961538	1
1:3838877-3838878	0.988372	1	0.990741	1	0.953125	0.905983	1
1:3838891-3838892	0.976744	1	0.990741	0.97	1	0.987179	1
1:3838899-3838900	1	1	1	0.98	0.977941	1	1
1:3849717-3849718	0.955547	1	1	1	0.980769	0.981818	1
1:3849739-3849740	0.949275	0.863636	0.958333	1	0.953984	0.940461	1
1:3915625-3915626	0.989362	1	1	1	1	1	1
1:3915637-3915638	0.979167	1	1	1	0.926581	0.981818	1
1:3915661-3915662	0.979167	1	0.980769	1	1	1	1
1:3936274-3936275	0.97619	1	0.982759	1	0.986487	1	1
1:3937462-3937463	1	1	0.968034	1	1	1	1
1:3937468-3937469	0.973684	1	0.948413	0.982143	0.974484	0.951435	1
1:3937555-3937556	0.940345	1	0.98913	1	1	0.965092	1
1:3937591-3937592	0.987013	1	0.987069	0.949153	0.988754	0.980244	1
1:3943414-3943415	0.98394	1	0.984375	1	0.994253	0.93943	1
1:3943423-3943424	0.950092	0.981132	0.9875	0.978231	0.953246	0.963746	1
1:3943444-3943445	0.954458	0.980952	0.964764	0.994898	0.965983	0.981928	1
1:3947696-3947697	0.949153	0.9	0.988636	1	0.938775	0.957143	1
1:3947705-3947706	1	1	0.938138	0.986111	0.979592	0.961905	1
1:3962604-3962605	1	1	1	1	1	1	1
1:3962632-3962633	1	1	0.985294	0.984848	0.978261	1	1
1:3962642-3962643	1	1	0.985294	0.969697	0.962963	1	1
1:3963451-3963452	0.987342	0.948718	0.956202	0.983871	0.96	0.933036	1
1:3968139-3968140	0.988235	0.969697	0.966446	0.911253	0.987556	0.948814	1
1:3968146-3968147	0.944385	1	0.973252	0.962873	1	0.963739	1
1:3997382-3997383	0.962919	0.928571	0.925914	0.972222	0.912404	0.810897	1
1:3997404-3997405	0.96424	0.932203	0.921074	0.986111	0.949689	0.923077	1
1:3997421-3997422	0.958368	0.948276	0.963904	1	0.935404	0.961538	1
1:3997430-3997431	0.934679	0.982759	0.94375	0.986111	0.949689	0.948718	1
1:4008329-4008330	0.982754	1	0.974684	0.992754	0.994737	0.974138	1
1:4008336-4008337	0.977612	0.956522	0.964491	0.965079	1	0.979615	1
1:4008357-4008358	0.930529	0.956522	0.982143	0.971831	0.985714	0.971557	1
1:4061347-4061348	0.974694	1	1	1	1	1	1
1:4110139-4110140	0.987707	1	0.967673	0.971591	0.98983	0.949253	1
1:4127351-4127352	0.994382	0.987805	0.989583	0.975478	1	0.951487	1
1:4127363-4127364	0.973684	0.930233	0.980583	0.971591	1	0.952973	1
1:4127520-4127521	1	0.964286	1	0.986111	0.994048	0.968085	1
1:4127553-4127554	0.968629	1	1	1	0.95	0.978723	1
1:4127564-4127565	0.986487	0.964286	0.954545	1	0.985714	0.944626	1
1:4158877-4158878	0.990491	0.921875	1	0.986364	0.959584	0.989557	1
1:4158893-4158894	0.972222	0.956522	0.96964	0.964935	0.951158	0.946133	1
1:4158906-4158907	0.984848	0.985507	0.992754	0.987013	0.958457	0.96439	1
1:4158912-4158913	0.969697	1	0.981197	0.956286	0.972901	0.952842	1
1:4158917-4158918	0.984848	0.913043	0.99569	0.992754	0.972901	0.968224	1
1:4158924-4158925	0.977453	1	0.976887	0.971767	0.968203	0.948744	1
1:4159048-4159049	0.973684	1	1	1	1	0.934783	1
1:4159059-4159060	1	0.789474	0.941176	1	1	1	1
1:4159069-4159070	1	1	0.970588	1	1	0.978261	1
1:4159089-4159090	0.951219	1	1	1	1	1	1
1:4163467-4163468	0.975	0.956522	1	1	0.953488	0.943981	1
1:4184467-4184468	1	0.925926	1	0.964286	1	0.92924	1
1:4184489-4184490	1	1	0.966667	1	0.959636	0.96462	1
1:4228059-4228060	0.993056	1	0.982456	0.97619	0.952851	0.963095	1
1:4228080-4228081	0.951373	1	1	0.992857	0.982456	1	1
1:4228095-4228096	1	0.915254	0.939044	0.971429	0.986111	1	1
1:4280636-4280637	0.97765	1	1	0.928416	0.988889	1	1
1:4280642-4280643	0.976923	1	0.985075	0.988764	0.964286	0.929874	1
1:4280650-4280651	1	1	0.977612	0.934759	0.982143	0.930336	1
1:4293570-4293571	0.992308	0.938462	1	1	1	0.954545	1
1:4293589-4293590	0.963235	0.955224	0.978873	0.990196	1	0.97619	1
1:4293598-4293599	0.952965	1	0.971219	0.980392	0.972973	0.964827	1
1:4328796-4328797	1	1	0.980769	1	1	0.951923	1
1:4353338-4353339	1	1	0.982143	0.98	1	0.934524	1
1:4367517-4367518	1	1	1	0.988636	0.991228	1	1
1:4367561-4367562	1	1	0.97619	0.978261	0.939912	0.97619	1
1:4375773-4375774	1	1	1	1	0.984243	0.964599	1
1:4375797-4375798	1	0.962963	1	1	0.976923	1	1
1:4375799-4375800	1	1	0.95	0.96875	0.976923	1	1
1:4389010-4389011	0.979167	0.95	0.972222	0.959184	0.977718	0.952381	1
1:4389021-4389022	1	1	1	0.953259	1	1	1
1:4389023-4389024	0.980769	1	1	0.963463	1	0.982759	1
1:4389026-4389027	0.98	0.9	1	1	0.918004	1	1
1:4437638-4437639	0.990566	0.967391	1	1	0.992376	0.921176	1
1:4451715-4451716	1	1	0.966667	1	0.981481	0.964286	1
1:4460718-4460719	0.979592	0.958333	0.99	0.944444	0.986487	0.964747	1
1:4460727-4460728	0.933539	1	1	0.951219	0.896959	0.89718	1
1:4460740-4460741	0.972754	0.92	0.988889	0.955556	0.932674	0.975617	1
1:4460748-4460749	0.933539	1	0.977778	0.927913	0.923504	0.929495	1
1:4460753-4460754	0.980392	1	0.981481	0.976694	0.964044	0.959459	1
1:4460762-4460763	0.990196	1	0.918519	1	0.977396	0.986487	1
1:4485974-4485975	1	1	1	1	1	0.865424	1
1:4485993-4485994	1	0.884615	0.980769	1	1	0.952381	1
1:4494704-4494705	1	1	1	1	0.983333	0.853846	1
1:4495448-4495449	1	1	1	1	1	0.982759	1
1:4495455-4495456	1	0.866667	0.986487	0.977273	1	0.929187	1
1:4495470-4495471	0.973684	1	1	1	1	1	1
1:4495475-4495476	1	1	1	1	1	1	1
1:4495478-4495479	1	1	0.958709	1	0.992188	1	1
1:4495491-4495492	1	1	0.972973	1	1	1	1
1:4495494-4495495	1	1	0.959459	0.953463	0.955729	0.863793	1
1:4495496-4495497	1	0.866667	1	1	1	0.966092	1
1:4520412-4520413	0.943199	0.971311	0.99104	0.977354	0.964789	0.981927	1
1:4541503-4541504	0.992537	1	0.994048	0.991228	1	0.980392	1
1:4542084-4542085	0.992424	0.984848	1	0.916827	0.970588	0.954545	1
1:4542089-4542090	0.979452	0.971429	1	0.99375	1	1	1
1:4559842-4559843	1	1	1	1	1	1	1
1:4559875-4559876	1	1	1	1	0.961538	1	1
1:4559891-4559892	1	1	1	1	1	1	1
1:4560682-4560683	1	0.983607	0.968552	0.956933	0.983871	0.982456	1
1:4560695-4560696	0.967213	0.984375	0.987342	0.985507	1	0.965366	1
1:4560719-4560720	0.989691	0.890625	0.97093	0.972309	0.987805	0.982607	1
1:4575864-4575865	0.991228	0.968254	0.988889	0.968837	0.956522	1	1
1:4575879-4575880	0.984375	0.96875	0.985507	0.974359	0.978261	0.939338	1
1:4575882-4575883	0.992188	1	0.982219	0.974359	0.958917	0.985294	1
1:4575899-4575900	0.927782	0.96875	1	0.990099	0.920228	0.96875	1
1:4575909-4575910	0.992188	1	0.989362	0.975	0.98913	1	1
1:4577376-4577377	1	1	1	0.972222	1	0.985294	1
1:4589986-4589987	1	1	0.935185	1	1	0.989583	1
1:4634460-4634461	0.990566	0.98913	0.977778	0.987342	0.951598	0.779693	1
1:4634484-4634485	0.978261	1	0.964611	0.948821	0.942826	0.876996	1
1:4646076-4646077	0.972579	0.945946	0.955724	0.941176	0.958904	0.955357	1
1:4660492-4660493	0.996212	0.981132	0.991107	0.987141	0.994681	0.973662	1
1:4661032-4661033	1	1	0.972222	1	1	1	1
1:4661065-4661066	1	0.909091	0.970588	0.964286	1	0.95	1
1:4674412-4674413	0.977273	0.986111	0.972306	0.966718	0.96215	1	1
1:4690747-4690748	1	0.916667	0.983564	0.954167	0.979167	1	1
1:4690754-4690755	0.976912	1	0.989286	0.971296	0.986111	0.951255	1
1:4690771-4690772	0.992064	1	0.965079	0.985185	1	0.989247	1
1:4690783-4690784	0.964646	1	0.975	0.988889	0.9375	0.956272	1
1:4690791-4690792	1	1	0.996429	0.956944	0.979167	0.989247	1
1:4690804-4690805	0.956863	1	0.957447	0.971429	0.931411	0.909198	1
1:4697591-4697592	0.989583	0.884615	0.983871	1	0.966667	1	1
1:4697615-4697616	1	1	1	1	1	0.98	1
1:4716565-4716566	0.913824	1	1	1	0.982143	0.924576	1
1:4716608-4716609	0.990385	0.965517	0.991667	1	0.991071	0.9625	1
1:4741861-4741862	1	0.847458	0.985294	0.99	0.98913	0.944444	1
1:4745511-4745512	0.993827	1	0.952264	1	0.988636	0.955026	1
1:4745544-4745545	0.979463	0.986842	0.990385	0.964105	0.988636	0.97619	1
1:4745553-4745554	0.985346	1	0.982456	0.919341	0.971889	0.962963	1
1:4798158-4798159	1	1	1	0.977778	0.992064	1	1
1:4798166-4798167	0.983333	1	0.965517	1	1	1	1
1:4798172-4798173	0.941667	1	0.950811	1	1	1	1
1:4798181-4798182	0.966667	1	1	0.988889	0.991803	0.985294	1
1:4798185-4798186	0.9375	0.930233	0.950811	0.948366	0.947946	0.985294	1
1:4798203-4798204	1	1	1	1	0.985294	1	1
1:4798487-4798488	1	1	0.9375	0.961538	0.95	1	1
1:4804778-4804779	0.964286	1	1	1	1	0.910985	1
1:4815021-4815022	0.992424	1	0.958041	0.981707	1	0.962264	1
1:4815056-4815057	0.984127	1	0.977138	0.993902	0.972826	0.971132	1
1:4816204-4816205	1	1	1	1	1	1	1
1:4837102-4837103	0.921444	1	0.983146	0.96	0.988095	0.990566	1
1:4837147-4837148	0.930446	1	0.958333	0.985849	0.960871	0.918269	1
1:4837223-4837224	1	0.8	0.954545	1	0.972222	1	1
1:4867832-4867833	1	1	0.948413	1	1	0.878205	1
1:4883667-4883668	1	1	0.984375	1	1	1	1
1:4896727-4896728	0.958333	0.923077	0.957143	1	1	1	1
1:4896735-4896736	0.977273	1	0.964286	1	0.940476	0.985294	1
1:4906010-4906011	0.98	1	0.934801	1	1	0.98913	1
1:4906041-4906042	0.923846	1	0.982759	1	1	0.945652	1
1:4906214-4906215	1	0.95	1	0.99	0.958333	0.965116	1
1:4921091-4921092	1	1	0.962963	1	1	0.975	1
1:4921107-4921108	1	1	1	1	1	0.95	1
1:4921338-4921339	1	1	1	0.948849	0.958333	0.9375	1
1:4921345-4921346	0.977273	1	0.961538	1	0.975	1	1
1:4921366-4921367	0.975	1	1	1	0.958333	1	1
1:4927273-4927274	0.948317	1	1	0.973214	0.988889	0.951923	1
1:4934183-4934184	1	1	1	0.989583	0.963415	0.972973	1
1:4934196-4934197	0.988372	0.945946	0.969697	1	0.983871	0.976871	1
1:4934213-4934214	0.976744	0.972973	1	0.979167	1	0.953742	1
1:4934230-4934231	0.988372	1	1	1	0.939024	0.926715	1
1:4955202-4955203	0.97619	1	1	1	1	0.93	1
1:4955233-4955234	0.957447	1	0.943411	1	1	0.982759	1
1:4955243-4955244	0.968085	1	1	1	1	0.931034	1
1:5020461-5020462	1	0.989362	0.991525	0.984848	1	1	1
1:5020465-5020466	1	0.984848	1	1	1	0.979762	1
1:5020489-5020490	1	1	0.964791	0.992424	0.994382	0.991667	1
1:5035272-5035273	1	1	0.975	0.977273	1	1	1
1:5119337-5119338	1	0.988636	0.982792	0.984733	0.954433	0.897408	1
1:5121632-5121633	1	0.952381	0.97619	0.988372	0.954545	0.922705	1
1:5124239-5124240	1	1	1	1	0.96619	0.911859	1
1:5124257-5124258	1	1	1	0.9375	0.935374	0.935897	1
1:5125575-5125576	0.974747	1	1	1	0.994845	1	1
1:5125836-5125837	0.862772	1	0.90625	0.961538	1	1	1
1:5125844-5125845	0.96875	0.95	1	1	0.956302	0.930127	1
1:5125856-5125857	0.9375	0.904762	0.9375	1	1	1	1
1:5136930-5136931	0.974737	1	0.987805	0.979002	0.989362	0.96875	1
1:5136947-5136948	0.987342	1	0.959109	0.994505	0.977941	0.986301	1
1:5136954-5136955	0.964479	0.927536	0.968818	0.975824	0.96566	0.987942	1
1:5136962-5136963	0.989474	1	0.975728	0.962088	0.982009	0.972317	1
1:5136973-5136974	0.98328	1	0.994048	0.958791	0.989362	0.984211	1
1:5137036-5137037	1	1	1	0.977273	0.933333	1	1
1:5137059-5137060	1	0.946429	0.95	1	1	1	1
1:5137064-5137065	1	1	0.95	0.977273	1	0.89916	1
1:5137074-5137075	0.915517	0.881356	1	1	1	1	1
1:5137120-5137121	0.959848	0.946429	0.930556	0.972222	0.937439	0.927203	1
1:5139222-5139223	0.970588	1	0.964286	0.972222	0.975	0.89916	1
1:5139262-5139263	0.885621	1	0.964286	0.972222	1	0.970588	1
1:5148977-5148978	0.986842	0.988506	0.976735	0.982348	0.99128	0.808145	1
1:5149010-5149011	1	1	0.983516	0.963855	0.989011	0.904299	1
1:5149016-5149017	0.965769	0.978022	0.966909	1	1	0.895777	1
1:5149020-5149021	0.962179	0.989011	0.961415	1	0.983871	0.852564	1
1:5167446-5167447	1	1	1	0.9375	1	0.944928	1
1:5167454-5167455	0.982759	1	1	1	1	0.934783	1
1:5168305-5168306	0.970588	1	1	1	1	0.980769	1
1:5168327-5168328	1	1	0.972222	1	1	0.980769	1
1:5168475-5168476	0.960526	1	0.989362	0.981132	0.947677	0.970588	1
1:5168492-5168493	0.947368	0.985294	0.968085	0.981132	1	0.947059	1
1:5189655-5189656	1	1	0.972222	1	0.984375	0.949163	1
1:5189665-5189666	0.951219	0.954545	0.969643	0.988889	0.965116	0.979167	1
1:5189677-5189678	0.987805	1	0.969643	1	0.972747	0.979167	1
1:5193726-5193727	1	1	0.956522	1	1	0.97619	1
1:5193751-5193752	0.890756	1	0.978261	0.888814	1	1	1
1:5193835-5193836	1	1	0.983871	0.977273	0.979545	0.97191	1
1:5196677-5196678	1	1	0.9875	0.942742	0.944129	0.9875	1
1:5198585-5198586	0.87619	0.785714	1	0.980769	0.947368	0.887368	1
1:5198606-5198607	0.961538	0.928571	1	0.95696	1	0.973684	1
1:5242265-5242266	1	1	0.977778	0.98913	1	0.969697	1
1:5242282-5242283	1	0.911765	0.979592	0.928524	0.976625	0.969697	1
1:5242314-5242315	0.982143	0.970588	0.944388	1	0.967742	0.984848	1
1:5242373-5242374	0.956029	0.941176	0.957949	0.968015	0.988971	0.977273	1
1:5242385-5242386	0.966667	1	0.971646	0.982759	0.970748	0.938495	1
1:5242390-5242391	0.992424	1	0.968086	0.982759	0.952685	0.945455	1
1:5242416-5242417	0.977778	1	0.976351	0.976636	0.956522	1	1
1:5257362-5257363	1	0.941176	0.970089	0.981481	0.972222	0.984375	1
1:5257922-5257923	0.942029	0.866667	1	1	1	1	1
1:5257940-5257941	1	1	1	1	1	0.983871	1
1:5263865-5263866	1	1	1	1	1	1	1
1:5263869-5263870	0.944444	0.85	1	0.898333	0.957665	0.926179	1
1:5263897-5263898	0.933333	0.95	0.944444	0.96	0.91221	0.945409	1
1:5282132-5282133	0.978261	1	0.98	0.992308	0.963784	0.917917	1
1:5323562-5323563	1	1	0.967447	0.987179	0.977273	0.710145	1
1:5333693-5333694	1	0.823529	0.975	0.954545	1	0.944444	1
1:5333701-5333702	1	1	0.934783	0.969697	1	1	1
1:5339477-5339478	0.968085	0.984375	0.97973	0.994681	1	0.958943	1
1:5339487-5339488	0.969388	1	1	0.984043	0.978022	0.930081	1
1:5339489-5339490	1	1	0.993421	0.994681	0.978022	0.881301	1
1:5339501-5339502	0.979592	1	1	1	0.962527	0.892886	1
1:5339515-5339516	1	1	0.993421	1	0.958022	0.901219	1
1:5354416-5354417	1	1	1	1	1	0.962963	1
1:5356150-5356151	1	0.923077	0.954545	1	1	1	1
1:5365055-5365056	0.95	1	0.966667	0.977273	0.89898	0.966667	1
1:5365104-5365105	0.95	1	0.944444	0.97619	0.938775	0.971429	1
1:5378782-5378783	0.987179	0.928571	0.982451	0.985507	1	0.962687	1
1:5378787-5378788	1	0.972973	1	0.985714	0.989583	0.970149	1
1:5378790-5378791	0.977273	0.905405	0.967473	0.969481	1	0.928908	1
1:5378813-5378814	0.988636	1	1	0.912987	0.989362	0.973684	1
1:5383065-5383066	0.95	1	1	1	1	1	1
1:5383072-5383073	1	1	0.977273	1	1	1	1
1:5383080-5383081	1	1	1	0.972222	1	0.888889	1
1:5383103-5383104	1	1	0.982759	0.944444	0.95	1	1
1:5383107-5383108	1	1	0.977273	1	1	1	1
1:5397154-5397155	0.955908	0.916667	0.982337	1	0.965546	1	1
1:5397176-5397177	0.944061	1	0.995536	0.982358	1	0.984848	1
1:5397184-5397185	0.938697	1	0.979536	0.973588	0.989011	0.954747	1
1:5397192-5397193	0.988889	0.986301	0.982143	0.959569	0.931091	0.941414	1
1:5408179-5408180	0.962057	0.988571	0.979995	0.951375	0.946931	0.817544	1
1:5423156-5423157	0.983871	0.914894	1	0.991667	0.991803	0.912432	1
1:5423161-5423162	0.936259	1	0.991379	0.982759	0.996575	0.973835	1
1:5423191-5423192	0.992424	1	0.960536	0.939943	0.981529	0.991071	1
1:5423203-5423204	0.962121	0.957447	0.934169	0.965517	0.952572	0.991228	1
1:5427761-5427762	0.980569	0.973684	0.972841	0.983696	0.967092	0.984085	1
1:5427769-5427770	1	1	0.978464	1	0.9875	1	1
1:5427785-5427786	0.947719	0.9875	0.964702	0.992754	0.99	0.964912	1
1:5428008-5428009	0.97619	1	1	0.983333	0.96	0.958333	1
1:5428048-5428049	1	1	0.977273	0.966667	1	0.973684	1
1:5428438-5428439	0.987179	1	0.980268	0.984375	0.967547	0.99	1
1:5460654-5460655	1	1	1	0.974011	0.989796	1	1
1:5470646-5470647	1	1	0.96	1	1	1	1
1:5470648-5470649	0.970588	0.885714	1	0.979167	0.983871	1	1
1:5470686-5470687	1	1	0.975	1	1	1	1
1:5486671-5486672	0.932836	0.988095	1	0.953684	0.990741	0.946429	1
1:5486821-5486822	0.985916	1	0.91386	0.984204	1	0.95	1
1:5486834-5486835	0.985714	1	0.992754	0.977612	0.938462	0.985714	1
1:5490655-5490656	1	0.735294	0.945946	0.946429	0.828431	0.876202	1
1:5490664-5490665	0.983333	0.921053	0.960526	1	0.780392	0.899038	1
1:5503800-5503801	1	0.982759	1	0.966575	1	1	1
1:5503804-5503805	0.984375	0.954545	0.986111	0.990385	1	0.975806	1
1:5503827-5503828	1	0.966102	0.957447	1	0.977187	1	1
1:5503831-5503832	0.948718	0.983051	0.978723	0.952381	0.941977	0.978873	1
1:5503833-5503834	1	0.983051	1	0.970238	0.975207	0.977851	1
1:5503840-5503841	0.913134	0.983051	0.98	0.980769	0.975034	0.991936	1
1:5503843-5503844	1	0.983051	1	0.961538	0.989583	1	1
1:5503876-5503877	0.991409	0.967213	0.978936	0.982338	0.991429	0.967033	1
1:5503892-5503893	0.979864	0.984733	0.990941	0.983523	0.971429	0.963907	1
1:5503899-5503900	0.968017	0.977099	0.978544	0.992614	0.978956	0.982276	1
1:5503906-5503907	0.941217	1	0.987444	0.982386	0.995192	0.991048	1
1:5503925-5503926	0.998377	0.977099	0.984693	0.980376	0.99051	0.968372	1
1:5504000-5504001	0.980769	1	1	0.972973	1	1	1
1:5504003-5504004	0.982143	0.956522	0.982143	0.986487	0.98913	1	1
1:5504011-5504012	0.982143	0.956522	0.976744	0.986487	0.967391	0.942308	1
1:5504013-5504014	0.982143	1	0.976744	1	0.941076	1	1
1:5504015-5504016	0.962963	1	1	0.986487	0.941076	1	1
1:5504032-5504033	0.982143	1	1	1	0.967391	1	1
1:5504049-5504050	1	1	1	0.987805	0.888444	1	1
1:5536686-5536687	0.97561	1	0.958904	1	1	1	1
1:5536698-5536699	0.966681	0.964286	0.962538	0.954615	1	0.938867	1
1:5562576-5562577	1	1	0.96875	1	1	0.972973	1
1:5562587-5562588	0.988372	1	0.982759	0.9375	0.9875	1	1
1:5562600-5562601	1	1	1	1	0.991071	0.977273	1
1:5562620-5562621	0.94186	0.971429	0.965517	0.981481	1	1	1
1:5590899-5590900	1	1	0.95504	0.989583	0.957447	0.930736	1
1:5590930-5590931	1	0.939394	0.977778	0.949167	1	0.918831	1
1:5609412-5609413	1	1	0.96875	1	1	1	1
1:5616321-5616322	0.969388	1	0.947542	0.979592	0.985149	1	1
1:5616365-5616366	0.981481	0.965517	0.98913	0.989796	0.962297	0.917761	1
1:5641710-5641711	0.972222	1	1	1	1	1	1
1:5641723-5641724	0.973684	0.875	1	1	0.927273	0.911538	1
1:5643187-5643188	1	1	1	0.988095	0.953488	0.975	1
1:5643233-5643234	0.965116	1	0.94	0.907225	0.862913	0.975	1
1:5649607-5649608	0.942308	1	1	1	0.943939	1	1
1:5670256-5670257	1	1	1	0.978723	0.988889	0.97619	1
1:5670285-5670286	1	1	1	0.971429	0.977612	0.988095	1
1:5670290-5670291	1	1	0.962963	1	0.988636	0.940476	1
1:5675618-5675619	0.982143	0.958333	0.992647	0.972222	1	0.91317	1
1:5688750-5688751	1	0.952941	0.993243	1	0.974805	0.889325	1
1:5688782-5688783	1	1	0.976375	0.961443	0.968004	0.899926	1
1:5688927-5688928	0.956006	1	1	1	1	0.95098	1
1:5688938-5688939	1	1	0.990385	0.967742	0.972973	0.980392	1
1:5688963-5688964	0.9875	1	0.967611	0.967742	0.986487	0.988372	1
1:5688967-5688968	0.975	1	0.980769	0.988372	0.986487	0.945508	1
1:5692100-5692101	1	1	1	0.952381	1	1	1
1:5700329-5700330	0.977617	1	0.985916	0.982444	0.948276	0.910134	1
1:5706023-5706024	1	0.972222	0.985853	1	0.98225	0.924733	1
1:5709804-5709805	1	1	0.970588	1	0.854167	1	1
1:5709829-5709830	1	0.611111	0.973684	0.9625	1	1	1
1:5709834-5709835	1	1	0.972973	0.95	1	1	1
1:5710393-5710394	1	1	0.964286	1	0.973684	0.926092	1
1:5710422-5710423	0.982759	1	0.97619	0.973684	0.955882	0.952408	1
1:5720442-5720443	0.986842	1	0.965116	0.992188	1	0.963415	1
1:5720447-5720448	1	0.959184	0.977778	0.992188	0.988372	0.97561	1
1:5720458-5720459	0.987805	1	0.952137	0.984375	0.951219	1	1
1:5744160-5744161	1	1	1	0.888545	0.981481	0.97619	1
1:5744185-5744186	0.944444	1	0.933333	1	0.962963	1	1
1:5744202-5744203	1	0.96	1	1	1	0.885281	1
1:5764405-5764406	1	1	0.964286	0.914555	0.981818	0.975	1
1:5764442-5764443	0.968615	1	0.949435	0.986842	1	1	1
1:5764451-5764452	1	1	0.991667	0.974359	0.971698	1	1
1:5764491-5764492	0.981447	1	1	0.995238	0.987342	0.984481	1
1:5764532-5764533	0.993056	1	0.987097	0.990476	0.959251	1	1
1:5766666-5766667	0.96875	1	1	1	1	0.969577	1
1:5766702-5766703	0.96875	1	1	1	0.97561	0.939153	1
1:5767945-5767946	0.976923	1	0.988889	0.973684	0.983051	0.889783	1
1:5771989-5771990	0.972222	1	1	1	1	0.990385	1
1:5772005-5772006	0.973684	1	1	0.973684	0.991803	0.971154	1
1:5772015-5772016	1	1	1	0.973684	0.991803	0.94302	1
1:5772091-5772092	0.989362	1	1	0.977273	1	0.977778	1
1:5772104-5772105	0.989796	0.936709	0.983051	1	0.978261	0.988095	1
1:5772120-5772121	0.959322	0.949367	0.991525	0.991379	0.966667	0.988889	1
1:5786315-5786316	0.933333	1	1	1	0.98	0.931034	1
1:5786337-5786338	1	1	1	0.977273	0.967805	1	1
1:5822347-5822348	1	1	0.97561	0.974359	1	1	1
1:5822362-5822363	0.961487	1	0.97619	1	1	0.947368	1
1:5822370-5822371	0.972973	1	0.952381	0.987179	1	0.973684	1
1:5822375-5822376	0.961487	1	0.925595	0.966102	0.954545	0.973684	1
1:5837077-5837078	1	1	0.959016	0.981481	0.972222	1	1
1:5837112-5837113	0.985714	1	0.901623	0.990741	0.981013	0.968085	1
1:5837115-5837116	0.992857	1	0.957143	0.946623	0.990741	0.978723	1
1:5845177-5845178	0.969697	0.981818	1	0.921691	1	0.94186	1
1:5861754-5861755	0.988636	1	0.984848	0.979167	0.966667	0.934783	1
1:5861762-5861763	1	0.909091	1	1	1	1	1
1:5870205-5870206	0.962963	1	0.98	0.985294	0.899038	1	1
1:5870214-5870215	1	0.923077	0.96	0.985294	1	1	1
1:5877653-5877654	0.981481	1	0.911616	0.977273	1	1	1
1:5891892-5891893	0.978261	0.95	1	1	1	0.949153	1
1:5899420-5899421	1	0.84	0.856522	1	0.898291	0.904971	1
1:5900116-5900117	0.944444	0.8	0.95	1	0.944444	1	1
1:5914746-5914747	0.976744	0.964286	0.957143	0.983051	0.941185	0.763636	1
1:6036950-6036951	0.983333	1	0.975521	1	0.96875	0.987179	1
1:6045122-6045123	1	1	0.969697	1	1	0.969697	1
1:6045134-6045135	1	1	0.986111	0.981481	1	0.964848	1
1:6045144-6045145	1	0.941176	0.986111	1	0.978261	0.984848	1
1:6058001-6058002	0.933333	1	0.977273	1	1	0.961538	1
1:6058014-6058015	0.96875	1	1	1	1	1	1
1:6058046-6058047	0.96875	0.933333	1	1	1	1	1
1:6067909-6067910	1	0.888889	0.970588	1	1	0.94	1
1:6067914-6067915	1	1	0.955882	1	1	0.94	1
1:6067927-6067928	0.978261	1	1	1	1	1	1
1:6083962-6083963	1	1	0.962963	1	0.978261	1	1
1:6129761-6129762	0.982759	1	0.966092	0.983333	0.982143	0.90119	1
1:6130069-6130070	0.992754	0.984848	1	0.934606	1	0.960394	1
1:6130104-6130105	0.977273	0.971014	0.992537	0.938079	1	0.942537	1
1:6149162-6149163	1	0.96	0.954545	1	0.972222	0.956522	1
1:6162105-6162106	0.975309	1	0.956522	0.968452	0.962524	0.967539	1
1:6208301-6208302	1	1	0.972709	1	0.952925	0.967105	1
1:6215538-6215539	1	1	1	0.972222	0.964286	0.890931	1
1:6215557-6215558	1	1	0.945833	0.972222	0.982143	0.930588	1
1:6240624-6240625	0.98913	1	0.983871	0.957895	1	0.9509	1
1:6240661-6240662	1	0.814815	1	0.907018	0.98913	0.96731	1
1:6240670-6240671	0.989362	0.814815	0.967742	0.957895	0.970448	0.954545	1
1:6274581-6274582	0.955802	0.913043	1	1	1	0.930386	1
1:6274588-6274589	0.980392	1	0.980769	0.985714	0.963922	0.895233	1
1:6274600-6274601	0.919363	1	1	0.981013	1	0.963415	1
1:6274608-6274609	0.970588	1	0.990385	0.985714	0.970588	0.951219	1
1:6299563-6299564	0.59444	0.883721	0.612471	0.611111	1	1	1
1:6299590-6299591	1	0.906977	0.959957	0.975	1	1	1
1:6299594-6299595	1	1	0.984848	1	1	1	1
1:6353475-6353476	0.944444	1	1	1	1	0.948157	1
1:6374756-6374757	0.975	1	0.905	1	0.968085	1	1
1:6406852-6406853	0.983333	0.909091	1	1	0.960317	0.970692	1
1:6440438-6440439	0.975934	0.986111	0.934267	1	1	0.970448	1
1:6440447-6440448	0.992424	0.961538	0.92568	0.980392	0.973325	0.931386	1
1:6440457-6440458	1	1	1	1	1	0.992188	1
1:6440462-6440463	0.955882	0.910256	1	0.942308	1	0.960938	1
1:6440476-6440477	0.947861	0.987179	0.983871	0.980392	0.965517	0.984127	1
1:6472706-6472707	1	1	1	1	0.98	0.974048	1
1:6472723-6472724	1	1	1	1	0.967105	0.975476	1
1:6472739-6472740	1	1	1	0.970588	0.952851	0.986487	1
1:6472741-6472742	1	0.971429	0.96875	1	0.980921	1	1
1:6474306-6474307	1	1	0.981793	0.988636	0.951923	0.970908	1
1:6474401-6474402	1	0.923077	0.965103	0.987805	0.959135	0.975806	1
1:6474416-6474417	0.972973	0.974359	1	0.983871	0.954728	0.959677	1
1:6506861-6506862	1	1	1	1	0.96	1	1
1:6548635-6548636	1	1	1	0.991803	0.927311	0.96875	1
1:6548847-6548848	0.956897	1	0.97	1	1	0.956522	1
1:6604079-6604080	0.970588	0.942857	1	0.987179	0.960417	0.991228	1
1:6626529-6626530	0.962963	1	1	0.972973	0.986487	0.960526	1
1:6626553-6626554	1	1	1	1	0.945946	0.973684	1
1:6673713-6673714	0.990713	1	0.977167	0.967533	0.980263	0.957771	1
1:6673718-6673719	0.984848	0.979866	0.984419	0.956894	0.953882	0.981651	1
1:6673728-6673729	0.981899	0.937931	0.951581	0.993506	0.986667	0.970486	1
1:6673754-6673755	1	0.986577	0.968838	0.961039	1	0.981651	1
1:6712014-6712015	0.971429	1	1	1	1	0.9375	1
1:6712062-6712063	0.985714	1	1	0.983871	0.970588	1	1
1:6715331-6715332	0.944444	1	1	1	0.99098	0.977558	1
1:6715874-6715875	1	1	0.942857	0.985714	1	1	1
1:6717961-6717962	0.903153	1	1	1	0.912084	0.934211	1
1:6724156-6724157	1	1	0.985294	0.969697	0.907662	0.953125	1
1:6748219-6748220	0.952381	1	1	0.958333	0.946429	0.981132	1
1:6748230-6748231	1	0.979167	0.959817	0.986111	1	0.981132	1
1:6748233-6748234	1	1	1	0.972222	0.933983	0.990566	1
1:6749580-6749581	1	1	1	1	0.972222	0.978261	1
1:6749582-6749583	1	1	1	1	1	0.906522	1
1:6749586-6749587	0.958333	0.923077	0.866071	0.833333	0.922222	0.856522	1
1:6763785-6763786	0.99095	1	0.973856	0.995575	0.9875	0.960149	1
1:6764184-6764185	1	1	0.983871	1	1	0.967742	1
1:6774695-6774696	1	1	0.899038	0.965116	0.910589	0.835648	1
1:6775002-6775003	1	1	1	0.89011	1	0.941176	1
1:6786561-6786562	0.984127	1	1	0.954861	1	0.952381	1
1:6786593-6786594	0.964255	0.983607	0.944272	0.953125	0.937775	0.948413	1
1:6809399-6809400	1	1	0.941176	1	0.989583	0.844078	1
1:6809524-6809525	0.970588	1	1	0.944444	1	0.952381	1
1:6815606-6815607	0.978261	0.952381	1	1	0.953488	0.9375	1
1:6815649-6815650	0.990385	1	0.984375	1	1	0.943452	1
1:6819596-6819597	0.953825	1	1	0.984848	1	1	1
1:6893706-6893707	0.957091	1	1	0.970588	1	0.897222	1
1:6913313-6913314	0.970588	1	0.875	1	0.857143	1	1
1:6924495-6924496	0.985714	1	1	0.944444	1	1	1
1:6951106-6951107	0.965909	0.837838	0.990741	1	1	1	1
1:6951115-6951116	1	0.925	0.991228	0.957447	1	0.982456	1
1:6951132-6951133	1	0.9	0.991228	0.984127	0.976744	0.937657	1
1:6951141-6951142	1	0.9	0.965215	0.992064	1	1	1
1:6951150-6951151	1	0.9	1	0.992064	0.988372	0.982456	1
1:6951203-6951204	0.986487	1	0.991071	1	1	1	1
1:6951222-6951223	0.9875	0.980392	0.988095	0.992958	1	0.982143	1
1:6951237-6951238	0.9875	1	0.971429	0.978873	1	1	1
1:6951252-6951253	0.979487	0.980392	1	0.978873	0.970588	0.928951	1
1:6951303-6951304	1	0.948276	0.984375	0.976324	1	1	1
1:6951313-6951314	1	1	0.986153	0.965335	0.962101	0.994253	1
1:6951316-6951317	0.943576	0.95	0.985981	1	0.934955	0.955973	1
1:6951332-6951333	0.974381	0.95	0.976978	0.960789	1	1	1
1:6951335-6951336	0.956454	1	0.9675	0.966284	1	0.971264	1
1:6951387-6951388	1	0.97561	1	1	0.980769	0.937934	1
1:6951393-6951394	0.986842	1	0.988636	0.981481	0.971154	0.981132	1
1:6951396-6951397	0.986842	1	0.962121	0.940476	0.990385	1	1
1:6951456-6951457	1	1	1	1	1	1	1
1:6951465-6951466	1	1	1	0.977273	0.96875	1	1
1:6951712-6951713	0.982759	0.888889	1	0.975	0.984375	1	1
1:6951761-6951762	1	1	1	0.894444	1	0.966667	1
1:6952100-6952101	0.978318	1	0.98679	0.98913	0.938202	0.943008	1
1:6952135-6952136	0.964789	1	0.989247	0.944664	1	0.986487	1
1:6952141-6952142	0.992537	1	0.957649	0.944853	1	0.946371	1
1:6966481-6966482	1	0.9375	0.934783	1	0.973684	1	1
1:6966698-6966699	0.861218	1	1	0.966634	1	0.96875	1
1:6966727-6966728	0.963415	0.9375	0.976744	0.989362	1	0.94213	1
1:7012977-7012978	1	1	0.975	0.933333	0.973684	0.972222	1
1:7017068-7017069	0.897917	0.9	0.899038	0.984375	0.985294	0.976744	1
1:7030004-7030005	1	0.833333	1	1	1	1	1
1:7032006-7032007	1	1	0.945455	0.98212	0.94898	0.91133	1
1:7032530-7032531	0.975734	0.987952	0.9875	0.980175	0.996504	0.958093	1
1:7032575-7032576	0.952652	1	0.980207	0.987603	0.974311	0.950729	1
1:7069212-7069213	0.944202	1	1	0.991525	0.983607	0.92805	1
1:7082303-7082304	0.979592	1	0.974576	1	1	0.908571	1
1:7091016-7091017	1	1	1	1	1	0.971429	1
1:7114904-7114905	0.968254	1	0.9875	0.92541	0.977528	0.961538	1
1:7115049-7115050	1	1	1	1	1	0.947861	1
1:7121843-7121844	0.927318	1	1	0.986487	0.986487	0.744737	1
1:7121873-7121874	1	1	1	0.986487	1	0.700877	1
1:7169145-7169146	0.977778	0.983871	0.982456	0.990909	0.967391	1	1
1:7169154-7169155	1	1	0.966102	0.972727	0.990909	0.990196	1
1:7169228-7169229	1	1	1	0.96464	1	1	1
1:7169246-7169247	1	1	1	0.961538	0.837662	1	1
1:7169263-7169264	0.980769	1	1	0.983871	1	0.961538	1
1:7190471-7190472	0.902875	0.857143	0.991071	0.982759	1	0.98913	1
1:7190569-7190570	1	1	1	1	1	0.95	1
1:7190583-7190584	0.961538	1	1	1	1	0.983333	1
1:7190597-7190598	1	1	1	1	1	0.983333	1
1:7198591-7198592	0.970588	0.894737	0.988095	0.993827	1	0.841176	1
1:7198615-7198616	1	1	0.988764	1	1	0.957143	1
1:7205441-7205442	1	0.981132	0.971429	1	1	1	1
1:7205455-7205456	1	0.839286	0.963033	1	0.992537	0.954545	1
1:7205465-7205466	1	1	1	1	0.938877	0.979592	1
1:7205474-7205475	0.959459	1	0.973684	1	0.980633	0.888683	1
1:7205483-7205484	1	1	0.974937	1	0.961265	1	1
1:7205538-7205539	0.973684	0.975	0.975091	1	0.963235	0.986842	1
1:7216123-7216124	1	1	0.980769	1	1	0.973684	1
1:7216134-7216135	0.97561	1	1	0.959459	1	0.973684	1
1:7253384-7253385	1	1	1	1	0.990385	0.986487	1
1:7253408-7253409	0.96875	1	0.966667	1	0.983051	0.930048	1
1:7367956-7367957	1	1	1	1	0.983333	0.942308	1
1:7367959-7367960	1	1	1	1	0.983333	0.961538	1
1:7367978-7367979	0.952381	1	1	1	1	0.942308	1
1:7393490-7393491	0.977778	1	1	0.982759	0.986667	1	1
1:7393499-7393500	1	1	1	1	0.953333	0.947375	1
1:7393515-7393516	1	0.9375	1	0.981575	0.966667	0.985507	1
1:7426133-7426134	0.951613	0.9	0.958333	1	1	0.890152	1
1:7530730-7530731	0.984848	0.97561	0.953488	0.959402	1	1	1
1:7530737-7530738	0.95743	1	0.897047	0.930556	1	0.941176	1
1:7551390-7551391	0.981481	1	0.990196	1	1	1	1
1:7551396-7551397	0.962963	1	1	0.97619	1	1	1
1:7560260-7560261	1	1	0.925354	1	1	0.982143	1
1:7560282-7560283	1	1	0.987179	1	1	0.964286	1
1:7560296-7560297	0.964815	1	1	0.963542	1	0.964286	1
1:7560299-7560300	1	0.952381	0.974359	0.958333	0.951997	0.964286	1
1:7635844-7635845	1	1	1	0.985714	0.982143	0.971698	1
1:7645327-7645328	1	1	1	0.960769	0.959459	1	1
1:7645330-7645331	1	1	1	0.941538	1	1	1
1:7645340-7645341	0.972222	1	0.98	0.901538	1	1	1
1:7645347-7645348	1	1	0.98	1	1	0.98	1
1:7645352-7645353	0.972222	1	0.884444	1	0.959459	0.98	1
1:7654428-7654429	0.983871	1	0.961538	1	0.966292	0.930736	1
1:7700650-7700651	0.997024	0.972973	1	0.983957	1	0.965753	1
1:7700658-7700659	0.976363	0.973684	1	0.984626	0.974937	0.986301	1
1:7700667-7700668	0.99422	0.973684	1	0.989305	1	0.965753	1
1:7700673-7700674	0.981818	1	1	0.989973	0.986842	0.966031	1
1:7719643-7719644	1	1	1	1	1	0.964286	1
1:7719647-7719648	0.975	0.95	0.972222	1	1	1	1
1:7719656-7719657	1	1	0.963415	1	1	1	1
1:7719675-7719676	0.981481	1	0.980769	1	1	0.962963	1
1:7722325-7722326	1	1	0.988095	1	0.971642	0.828125	1
1:7735179-7735180	1	1	0.953036	1	0.976744	1	1
1:7735220-7735221	1	1	0.891577	1	0.976744	0.959459	1
1:7790753-7790754	1	1	0.96875	1	1	1	1
1:7813666-7813667	1	1	0.974576	1	1	0.947368	1
1:7813683-7813684	1	0.861538	0.961812	0.945946	1	0.958333	1
1:7845863-7845864	1	1	0.964183	0.942602	0.961429	1	1
1:7851751-7851752	0.993976	0.986301	0.994118	0.984375	0.947259	0.972436	1
1:7958842-7958843	0.981481	1	0.989247	0.99537	1	0.968354	1
1:7959677-7959678	1	1	1	0.958333	1	1	1
1:7959688-7959689	1	1	1	1	1	0.95	1
1:7959705-7959706	0.96875	1	0.978261	1	1	1	1
1:7983361-7983362	0.9375	1	0.925134	0.912879	0.965116	0.97619	1
1:8005080-8005081	0.947186	0.969231	0.987808	1	0.987595	0.945106	1
1:8036836-8036837	1	1	1	0.979167	0.9375	1	1
1:8036839-8036840	0.953125	1	0.983333	0.986111	0.9375	0.928922	1
1:8046731-8046732	1	1	1	1	0.98	0.853226	1
1:8049920-8049921	1	0.923077	1	1	0.958333	0.902151	1
1:8050163-8050164	0.978261	1	1	0.96875	1	1	1
1:8050176-8050177	0.925714	0.875	1	0.965144	1	1	1
1:8050184-8050185	1	1	1	0.96875	1	1	1
1:8050204-8050205	0.985714	1	0.96875	0.96875	0.966667	0.947368	1
1:8081805-8081806	1	1	0.985714	1	0.904234	0.969697	1
1:8104969-8104970	0.946809	0.714286	0.97619	1	1	0.97619	1
1:8104971-8104972	1	1	0.952381	1	0.981481	1	1
1:8105317-8105318	1	1	0.958333	1	1	0.9375	1
1:8136977-8136978	1	1	1	0.960526	0.946429	0.977778	1
1:8154968-8154969	0.940553	0.959184	0.964718	0.977902	0.975789	0.907157	1
1:8155016-8155017	0.966737	0.98	0.988806	0.97406	0.932456	0.787989	1
1:8170730-8170731	0.953711	1	0.988999	0.996063	0.993089	0.96654	1
1:8190073-8190074	1	0.981818	0.983164	0.985981	0.983636	0.987179	1
1:8190085-8190086	0.97561	1	0.987755	0.961488	1	0.962179	1
1:8190095-8190096	0.964286	1	0.982705	0.981308	0.98913	0.95	1
1:8196034-8196035	1	1	1	1	0.988889	0.893488	1
1:8219719-8219720	0.845238	1	0.979167	0.978261	0.860368	0.955	1
1:8220133-8220134	1	1	0.984848	1	0.973684	1	1
1:8314411-8314412	0.975	1	1	0.969697	0.96875	1	1
1:8314570-8314571	0.985714	1	0.933333	0.983333	0.986111	0.975	1
1:8314843-8314844	1	1	1	1	1	0.934783	1
1:8338643-8338644	1	0.857143	1	1	0.982143	1	1
1:8338660-8338661	1	1	1	1	0.982143	0.905462	1
1:8338668-8338669	1	0.857143	0.977778	1	0.913177	0.964286	1
1:8350025-8350026	0.984375	1	1	1	0.970588	1	1
1:8352457-8352458	1	0.923077	1	1	0.958333	1	1
1:8352463-8352464	0.944444	1	1	0.944444	0.958333	1	1
1:8352469-8352470	1	0.923077	1	0.944444	0.958333	0.953684	1
1:8372751-8372752	0.976923	0.95	0.980202	0.990566	0.991071	0.864943	1
1:8372778-8372779	0.987805	1	0.991071	0.972048	0.982143	1	1
1:8420502-8420503	0.966667	1	1	1	1	1	1
1:8420509-8420510	0.983333	1	0.981481	1	0.948718	1	1
1:8420539-8420540	1	1	1	1	0.970588	0.952381	1
1:8436375-8436376	1	1	0.96875	1	1	1	1
1:8436380-8436381	1	1	1	1	1	0.934783	1
1:8436387-8436388	1	1	1	1	0.988889	0.966667	1
1:8436396-8436397	1	1	1	0.964286	0.97037	1	1
1:8485693-8485694	1	1	0.981481	0.969167	1	0.820513	1
1:8485771-8485772	0.994845	1	0.975207	0.992248	0.986936	0.959191	1
1:8485794-8485795	1	0.985294	0.996094	0.966424	1	0.959191	1
1:8485808-8485809	0.995098	0.925373	0.987471	0.992188	0.99	0.992754	1
1:8485820-8485821	0.995098	1	0.974941	0.988281	1	0.951945	1
1:8493302-8493303	0.978083	1	0.994845	0.986667	0.903525	0.982456	1
1:8493325-8493326	0.987654	1	0.96134	0.968743	0.988636	0.9375	1
1:8664313-8664314	0.970243	1	0.988199	0.97234	0.973223	0.732392	1
1:8678589-8678590	0.962687	1	0.9875	1	0.929315	0.958333	1
1:8682045-8682046	0.995496	0.977778	0.979666	0.993289	0.970461	0.795455	1
1:8705234-8705235	0.965869	1	0.965732	0.979546	0.973987	0.965778	1
1:8716112-8716113	0.977778	1	1	0.967742	1	0.971429	1
1:8717552-8717553	1	0.971429	0.94	0.974359	1	0.92196	1
1:8743823-8743824	1	1	0.992308	0.988889	0.979021	0.960784	1
1:8743847-8743848	0.970588	1	0.946442	0.988889	1	1	1
1:8754625-8754626	1	1	0.961012	1	0.932103	0.938462	1
1:8754630-8754631	0.971429	1	0.98	0.971831	0.957447	0.969231	1
1:8792820-8792821	0.933641	1	1	0.988372	0.949275	0.975	1
1:8860716-8860717	1	1	1	0.973684	0.949153	0.911458	1
1:8863970-8863971	1	1	1	0.933333	1	0.931818	1
1:8889755-8889756	0.942204	0.964286	0.768519	0.931266	0.923099	0.955882	1
1:8903168-8903169	1	1	1	1	0.986111	1	1
1:8903180-8903181	1	0.833333	1	0.982759	0.9625	1	1
1:8907227-8907228	0.970588	0.959459	0.962144	0.983346	0.972096	0.914836	1
1:8918035-8918036	0.994382	0.952381	0.980263	0.974984	1	0.971681	1
1:8918342-8918343	1	1	1	1	1	1	1
1:8918656-8918657	1	1	0.97619	0.987805	1	0.972222	1
1:9020658-9020659	1	1	0.95	1	1	1	1
1:9029949-9029950	1	0.913043	1	1	1	1	1
1:9029972-9029973	1	1	0.950957	0.973684	0.931818	1	1
1:9029980-9029981	1	0.92	1	1	1	0.978261	1
1:9037831-9037832	0.990196	1	1	0.980909	0.921202	0.872926	1
1:9057792-9057793	0.916667	1	0.977273	1	0.954545	0.94	1
1:9068456-9068457	0.993671	1	0.981818	0.973102	0.97191	0.988463	1
1:9068473-9068474	0.988095	1	0.915683	0.977454	0.965689	0.970596	1
1:9075062-9075063	0.978261	0.923077	1	0.982759	1	0.910714	1
1:9075694-9075695	0.99511	0.945652	0.974193	0.987395	0.978002	0.946323	1
1:9075721-9075722	0.991936	0.93617	0.967857	0.965458	0.967039	0.941962	1
1:9110201-9110202	0.957143	1	1	1	0.979167	0.98	1
1:9156239-9156240	1	1	0.94881	1	0.972727	1	1
1:9156264-9156265	1	1	0.982143	1	1	0.95	1
1:9156266-9156267	0.983333	1	1	0.988636	0.981013	0.911176	1
1:9189412-9189413	0.953875	0.958333	0.985916	0.990385	0.985294	0.974576	1
1:9189434-9189435	0.994737	0.980392	0.986111	1	1	0.982759	1
1:9189446-9189447	0.973684	0.941176	0.986111	0.985075	0.978715	0.956897	1
1:9239803-9239804	0.981481	1	1	1	1	0.988372	1
1:9239827-9239828	0.984848	0.857143	1	1	0.98	0.905316	1
1:9239852-9239853	0.954545	1	0.986487	0.979167	1	0.953488	1
1:9240366-9240367	0.920635	1	1	1	0.990291	0.979167	1
1:9266140-9266141	1	1	1	1	0.963415	0.971429	1
1:9266157-9266158	1	1	1	0.991228	1	0.935714	1
1:9266172-9266173	1	1	0.946429	1	1	0.921429	1
1:9266261-9266262	1	1	0.973013	0.988636	0.988889	0.963726	1
1:9266282-9266283	0.981132	1	0.959106	1	0.945833	0.963726	1
1:9266314-9266315	0.966667	1	1	0.979167	1	0.944444	1
1:9266335-9266336	1	1	1	0.944444	1	0.954545	1
1:9266338-9266339	1	1	0.970588	1	1	0.954545	1
1:9266360-9266361	1	1	0.920588	1	1	1	1
1:9335047-9335048	1	1	0.955882	1	1	0.954545	1
1:9335089-9335090	0.967742	1	0.971429	1	0.955882	0.94	1
1:9339392-9339393	0.989474	0.939024	0.990566	0.99115	0.994565	0.963553	1
1:9339399-9339400	1	0.940476	1	0.956791	0.962643	0.954462	1
1:9339479-9339480	0.990476	1	1	0.961253	1	0.990741	1
1:9339483-9339484	0.993506	1	0.987179	0.991379	0.984848	0.962963	1
1:9339492-9339493	1	1	1	0.955877	1	0.982676	1
1:9339498-9339499	0.977778	1	1	0.982759	0.973214	0.982676	1
1:9339527-9339528	1	0.985714	0.99	0.991379	0.991071	1	1
1:9339684-9339685	0.948276	1	1	0.987805	0.95	0.948276	1
1:9339704-9339705	1	1	0.954545	0.925305	0.966667	0.949388	1
1:9339717-9339718	1	0.891892	0.962963	0.987805	1	0.982759	1
1:9369148-9369149	0.98	1	1	1	1	0.96875	1
1:9383408-9383409	1	0.909091	0.933333	1	0.95	0.958333	1
1:9425866-9425867	0.936248	0.955556	0.907192	0.829172	0.933333	0.875194	1
1:9461084-9461085	1	1	1	1	0.966667	1	1
1:9461094-9461095	1	1	1	1	0.955556	1	1
1:9461107-9461108	1	1	1	0.964286	0.977778	1	1
1:9496269-9496270	0.976923	1	0.974359	1	1	0.9192	1
1:9498277-9498278	0.990909	1	0.953756	1	1	0.981132	1
1:9498325-9498326	0.990909	0.920635	0.98913	1	0.988889	1	1
1:9498378-9498379	0.974138	0.892857	1	0.972222	0.98	0.981481	1
1:9513677-9513678	0.995	1	0.975	1	0.973684	0.969362	1
1:9513708-9513709	1	1	0.992064	0.955128	0.925637	1	1
1:9513754-9513755	0.944444	0.777778	0.980769	0.978261	0.964286	1	1
1:9514519-9514520	0.95	0.8125	1	1	1	0.966667	1
1:9514568-9514569	1	1	1	1	1	0.983333	1
1:9561232-9561233	0.978261	0.935484	1	1	1	0.88875	1
1:9561237-9561238	0.982759	1	0.924339	1	1	0.84625	1
1:9573848-9573849	0.995536	1	0.946639	0.98165	0.986111	0.989796	1
1:9574174-9574175	1	0.866667	0.979167	1	1	0.980769	1
1:9575597-9575598	1	1	0.95	1	1	0.958333	1
1:9575603-9575604	0.977273	1	0.971429	1	0.973684	1	1
1:9575619-9575620	0.977273	1	1	1	1	1	1
1:9637443-9637444	1	1	1	0.991525	1	0.97561	1
1:9637467-9637468	0.983871	0.960938	0.984043	0.987179	0.966414	0.935173	1
1:9637479-9637480	0.950952	0.984375	0.989362	0.935897	1	0.97561	1
1:9637518-9637519	1	1	1	0.956522	0.96875	0.958333	1
1:9637535-9637536	0.961538	0.857143	0.954545	1	1	0.85307	1
1:9644972-9644973	0.944444	1	0.990909	0.917874	0.980769	0.921131	1
1:9653948-9653949	0.977696	1	1	0.945113	0.97619	0.943939	1
1:9656601-9656602	1	0.647059	0.978261	1	0.954453	0.966667	1
1:9678822-9678823	0.983929	1	0.96875	0.991525	0.922348	0.981151	1
1:9678862-9678863	0.940784	0.833333	0.944444	0.9533	0.975521	0.934524	1
1:9678868-9678869	0.988782	0.944444	0.919872	0.975099	0.984252	0.938492	1
1:9679475-9679476	1	1	1	1	0.950175	1	1
1:9679554-9679555	1	1	1	1	1	0.966667	1
1:9679584-9679585	1	0.863636	0.973684	1	0.941176	0.933333	1
1:9709606-9709607	1	1	0.991071	1	1	1	1
1:9709655-9709656	0.971429	0.960396	0.968126	1	1	0.973684	1
1:9714382-9714383	1	0.962264	0.988235	0.98	0.966265	0.940899	1
1:9747018-9747019	0.988889	1	0.975375	1	0.980769	0.973684	1
1:9747063-9747064	1	1	0.977013	1	0.980769	0.947368	1
1:9759352-9759353	1	0.833333	0.947368	0.958333	1	1	1
1:9759365-9759366	0.944444	1	1	1	1	0.961538	1
1:9796141-9796142	0.965614	1	0.976572	0.964103	0.971767	0.971014	1
1:9800690-9800691	0.95231	0.974684	0.984375	0.983333	1	0.931818	1
1:9832782-9832783	0.98	1	0.857407	0.936996	0.983871	1	1
1:9892716-9892717	0.978723	1	0.954457	0.913177	0.977941	0.96	1
1:9908077-9908078	0.933333	0.894737	0.981132	1	0.991071	0.870155	1
1:9908105-9908106	0.983333	1	1	0.984127	0.982143	1	1
1:9920718-9920719	1	1	0.9375	1	1	0.96	1
1:9953060-9953061	0.978261	0.901961	1	0.902129	1	0.943452	1
1:10104663-10104664	0.994318	0.976744	0.986842	1	0.99	0.92541	1
1:10104683-10104684	0.96875	1	1	0.94	0.963151	0.92541	1
1:10114774-10114775	1	1	1	1	1	0.983871	1
1:10123815-10123816	1	1	1	1	1	0.9375	1
1:10123831-10123832	0.966667	1	0.97619	1	1	1	1
1:10123844-10123845	0.95	0.806452	1	0.979167	0.978261	1	1
1:10123852-10123853	1	1	1	0.979167	0.941176	0.958333	1
1:10123856-10123857	0.9875	0.870968	1	0.9375	0.956522	1	1
1:10132049-10132050	0.969231	0.946429	0.987342	0.993056	1	0.964155	1
1:10132353-10132354	1	0.962963	0.986842	0.971429	0.979167	1	1
1:10135533-10135534	1	1	1	1	0.96	1	1
1:10178248-10178249	0.936447	0.936508	0.982031	0.957489	0.993976	0.910282	1
1:10178290-10178291	1	0.968254	0.98913	0.987603	0.974684	0.950428	1
1:10182512-10182513	1	1	0.96875	1	1	1	1
1:10210605-10210606	1	1	1	0.973684	0.892857	1	1
1:10214756-10214757	0.958333	0.923077	0.967742	0.98	1	0.923913	1
1:10217758-10217759	0.966667	0.916667	0.948025	1	1	0.930769	1
1:10229541-10229542	1	0.931507	1	0.992754	1	1	1
1:10229550-10229551	0.980392	1	0.939051	1	1	0.986487	1
1:10229588-10229589	0.959184	1	0.989362	0.992647	1	0.9375	1
1:10243996-10243997	0.97619	0.791667	0.980769	1	1	0.986487	1
1:10244016-10244017	1	1	0.961538	1	0.945946	0.972973	1
1:10289652-10289653	0.98	1	0.987179	1	1	1	1
1:10289659-10289660	0.980769	1	1	1	0.958333	1	1
1:10336716-10336717	1	0.976744	0.972222	0.992647	0.988889	1	1
1:10336735-10336736	0.992754	0.929825	0.986301	0.992647	1	0.991071	1
1:10336743-10336744	0.98598	1	0.976097	1	1	1	1
1:10369543-10369544	1	0.928571	0.954545	0.9875	0.965116	0.961925	1
1:10378235-10378236	0.983333	0.875	1	0.980769	0.934524	0.954545	1
1:10378259-10378260	0.984848	1	1	1	0.946429	1	1
1:10385824-10385825	0.947368	0.939394	0.968642	0.987342	0.915673	0.905517	1
1:10419284-10419285	1	1	1	1	1	1	1
1:10436073-10436074	1	1	1	0.970588	1	0.95	1
1:10456788-10456789	1	1	1	1	1	1	1
1:10456836-10456837	1	1	1	1	1	1	1
1:10483649-10483650	1	1	0.944444	1	0.967742	1	1
1:10483652-10483653	1	1	0.97619	1	1	1	1
1:10483691-10483692	1	1	0.947222	0.977273	0.983871	1	1
1:10483764-10483765	1	1	0.983333	1	0.953125	0.928125	1
1:10483776-10483777	1	0.910714	0.954545	0.989362	0.983333	1	1
1:10483795-10483796	0.867521	1	0.954545	1	1	0.975	1
1:10483811-10483812	1	0.946429	0.947811	1	1	1	1
1:10489520-10489521	0.97619	1	1	1	1	0.96875	1
1:10524528-10524529	0.95	1	0.990566	1	0.959116	0.985714	1
1:10524721-10524722	0.951541	1	0.970854	0.979167	0.951489	0.962963	1
1:10524732-10524733	0.967366	0.916667	0.949491	0.967342	0.906034	0.937037	1
1:10541688-10541689	0.981481	0.777778	0.951128	0.937452	0.977778	1	1
1:10541710-10541711	1	1	0.987179	0.992754	1	1	1
1:10546352-10546353	1	1	0.981481	1	1	0.952381	1
1:10546367-10546368	0.958333	1	0.962963	0.98	0.96875	1	1
1:10575840-10575841	0.971831	0.895833	0.97061	0.983192	1	0.955	1
1:10575843-10575844	1	0.958333	0.986607	0.975	1	0.9325	1
1:10576664-10576665	0.97561	1	0.988235	0.990385	1	0.96694	1
1:10606831-10606832	0.830952	1	0.948276	0.986111	0.840191	0.84749	1
1:10607077-10607078	0.985294	1	1	1	0.973684	1	1
1:10607105-10607106	0.986111	1	1	0.986111	1	0.886667	1
1:10607110-10607111	0.930556	1	0.952381	1	0.937259	0.87	1
1:10632340-10632341	0.992674	0.971429	0.976562	0.962784	0.964046	0.978195	1
1:10634621-10634622	1	1	1	0.96875	0.974656	0.939394	1
1:10634639-10634640	1	1	0.957143	1	0.941176	0.970588	1
1:10661131-10661132	0.960769	1	0.973684	1	0.988095	1	1
1:10661144-10661145	0.942308	0.958333	1	0.980769	1	1	1
1:10661153-10661154	0.961538	1	0.952381	1	1	1	1
1:10661164-10661165	1	0.904762	1	1	0.895847	0.973684	1
1:10661167-10661168	0.94	1	1	1	1	1	1
1:10661171-10661172	1	1	1	0.961538	0.945946	1	1
1:10661177-10661178	0.98	1	0.981481	1	0.97619	0.986842	1
1:10721034-10721035	0.976744	0.945946	0.996575	0.996212	0.996377	0.993827	1
1:10721039-10721040	0.956095	0.947826	0.989913	0.992424	0.916149	0.963845	1
1:10721067-10721068	0.967045	0.904348	0.984496	0.943865	0.962836	0.979718	1
1:10721080-10721081	0.985294	0.947826	0.982931	0.963736	0.977329	0.992064	1
1:10735570-10735571	0.995327	0.991597	0.979798	0.977273	1	0.962191	1
1:10735706-10735707	1	1	0.991667	0.97561	0.975	0.986667	1
1:10735734-10735735	0.98913	1	0.965517	0.987805	0.984496	0.927143	1
1:10770705-10770706	0.987179	0.98	0.979167	1	0.975	0.963095	1
1:10770716-10770717	1	0.94	0.951613	0.974359	1	0.963095	1
1:10770735-10770736	0.893162	0.92	0.983871	0.974359	1	0.95119	1
1:10840475-10840476	1	1	1	1	0.945833	1	1
1:10840505-10840506	1	1	1	1	0.870833	1	1
1:10840726-10840727	1	1	1	0.977273	0.901767	0.866471	1
1:10857886-10857887	1	1	0.95	1	0.972222	0.986487	1
1:10857896-10857897	1	1	1	0.922222	1	0.982759	1
1:10870607-10870608	0.990021	1	0.949895	0.977066	0.985191	0.983027	1
1:10870637-10870638	0.947599	1	0.975952	0.985294	0.944314	0.959498	1
1:10879365-10879366	0.966667	1	1	1	0.9375	1	1
1:10885186-10885187	0.997312	0.987179	0.977695	0.986248	0.959266	0.976002	1
1:10885221-10885222	1	0.987805	1	0.968072	0.975632	0.959256	1
1:10885223-10885224	0.959797	0.963415	0.978571	0.995098	0.955084	0.978046	1
1:10907583-10907584	1	1	1	0.973214	1	0.953488	1
1:10994313-10994314	0.986667	1	0.922955	1	0.98	0.952632	1
1:10994320-10994321	0.967434	0.985075	0.95249	0.988506	0.987553	0.968421	1
1:10994333-10994334	0.958662	1	0.97253	0.968997	0.976667	0.973684	1
1:10994355-10994356	0.99375	1	0.960181	0.990826	1	0.947368	1
1:10994358-10994359	0.95932	0.940299	0.976059	0.995413	0.980909	0.947368	1
1:11015266-11015267	0.942434	1	0.988372	0.970588	0.973214	0.97619	1
1:11015269-11015270	0.974359	1	0.989362	1	0.976471	0.979592	1
1:11015283-11015284	0.961538	1	0.989362	0.988889	0.982143	0.952381	1
1:11015305-11015306	0.974359	1	0.989362	1	0.991071	0.989796	1
1:11020265-11020266	1	1	1	0.990385	0.971014	0.990909	1
1:11020281-11020282	0.985714	1	1	0.934258	0.985849	0.963636	1
1:11020302-11020303	0.965747	1	0.978261	0.959526	0.978261	0.965152	1
1:11020307-11020308	0.993506	1	0.966667	1	0.983146	0.980769	1
1:11020313-11020314	1	1	1	1	0.954422	0.898485	1
1:11046998-11046999	0.983333	1	1	0.966667	0.944444	0.961538	1
1:11063887-11063888	0.990741	1	1	0.986842	0.964286	0.9875	1
1:11063893-11063894	1	1	1	0.978261	1	1	1
1:11063909-11063910	1	0.9	0.98	0.986487	0.984848	1	1
1:11063933-11063934	0.986239	0.9	1	0.984375	0.969697	1	1
1:11064091-11064092	1	1	0.941481	1	1	0.890873	1
1:11064096-11064097	1	1	0.981481	0.8875	0.96875	0.92791	1
1:11064108-11064109	1	1	1	0.896875	0.96875	0.946429	1
1:11064118-11064119	0.954545	1	0.910053	1	1	0.946429	1
1:11064136-11064137	1	1	1	0.959375	0.952621	0.982143	1
1:11064138-11064139	1	1	1	1	1	1	1
1:11064161-11064162	1	0.984848	0.992537	0.986923	0.98295	0.987179	1
1:11064177-11064178	0.972826	1	0.983607	0.987179	1	0.949359	1
1:11064185-11064186	0.914307	1	0.985294	0.967949	1	0.957692	1
1:11064187-11064188	0.98913	0.835821	0.968901	0.948462	0.985507	0.975	1
1:11064195-11064196	0.925935	0.955224	0.977097	0.986923	1	0.983333	1
1:11074744-11074745	1	1	1	1	0.977011	0.95283	1
1:11074753-11074754	0.988889	0.965517	0.983622	0.980769	0.958493	0.919615	1
1:11097926-11097927	0.913331	1	0.91686	1	0.972222	0.944444	1
1:11098985-11098986	1	1	0.947368	1	0.952381	1	1
1:11099006-11099007	1	1	0.982143	0.98	1	1	1
1:11123031-11123032	1	1	1	1	1	0.989796	1
1:11123043-11123044	1	1	1	0.954545	0.983333	0.979592	1
1:11123046-11123047	0.863971	1	0.909341	0.954545	1	1	1
1:11123055-11123056	1	1	0.964286	1	1	0.989796	1
1:11123057-11123058	1	1	0.961538	1	1	0.95	1
1:11123059-11123060	0.96875	1	0.961538	1	1	0.979592	1
1:11123198-11123199	0.986842	1	1	0.992857	0.994186	0.967213	1
1:11123246-11123247	0.97561	1	0.932651	1	0.940005	0.991803	1
1:11164403-11164404	0.942308	0.857143	1	0.958571	0.945885	0.915884	1
1:11202461-11202462	0.912879	1	1	0.970588	1	1	1
1:11202500-11202501	0.958333	0.857143	1	0.928981	1	1	1
1:11257823-11257824	0.968574	0.973684	0.986487	0.966512	0.98	0.963636	1
1:11257833-11257834	0.940448	1	0.96875	0.942318	0.956562	0.976136	1
1:11262535-11262536	1	1	1	1	0.95	1	1
1:11262547-11262548	0.973684	1	0.933333	1	0.951219	1	1
1:11262555-11262556	1	1	1	1	1	0.970588	1
1:11268031-11268032	1	1	0.983051	0.966667	0.977599	1	1
1:11268044-11268045	0.98913	0.878788	0.992754	0.977778	1	0.988095	1
1:11281475-11281476	0.872727	0.769231	0.942308	0.985714	0.980769	0.958333	1
1:11281490-11281491	0.84	0.8	0.889216	0.939394	0.895299	0.914783	1
1:11281492-11281493	0.888515	0.733333	0.95	0.986111	0.935185	0.874783	1
1:11352996-11352997	0.975	1	0.964286	0.932904	1	0.775275	1
1:11353013-11353014	0.963033	1	0.915899	0.962316	0.991803	0.883687	1
1:11370417-11370418	0.958333	1	0.931034	0.972222	0.984848	0.954545	1
1:11370451-11370452	0.958333	1	0.967742	1	1	0.914545	1
1:11379363-11379364	0.9375	1	0.911594	0.954545	0.980769	0.979167	1
1:11379380-11379381	0.909926	1	0.933333	0.956522	0.966667	0.979167	1
1:11379545-11379546	0.91646	0.884615	0.958949	1	0.965078	0.916667	1
1:11379567-11379568	1	1	1	1	0.987805	1	1
1:11396213-11396214	1	1	1	1	0.941176	1	1
1:11398376-11398377	1	1	1	0.893997	1	0.961538	1
1:11402613-11402614	0.97672	0.927083	0.978045	0.925718	0.989796	0.968354	1
1:11404256-11404257	1	1	0.984848	1	0.98	1	1
1:11404260-11404261	0.965618	1	1	1	1	1	1
1:11422361-11422362	0.990741	1	1	1	0.935714	1	1
1:11422407-11422408	0.990741	1	0.980769	0.991071	1	0.832418	1
1:11425573-11425574	1	1	1	0.982759	1	0.958059	1
1:11428044-11428045	1	0.979592	1	1	1	0.903846	1
1:11430855-11430856	0.987654	1	1	1	0.939338	0.954545	1
1:11444142-11444143	0.985714	0.961538	1	1	1	0.967742	1
1:11444191-11444192	1	1	0.988372	0.917933	0.969697	0.851613	1
1:11525554-11525555	1	0.939394	0.934486	0.982759	1	0.944444	1
1:11525562-11525563	0.981481	0.939394	1	1	1	1	1
1:11525567-11525568	0.950741	1	1	0.96875	1	1	1
1:11550841-11550842	0.991071	1	1	1	1	0.974359	1
1:11550844-11550845	1	0.934426	0.990566	1	1	0.898718	1
1:11550880-11550881	1	1	0.981132	0.986842	0.958333	1	1
1:11550889-11550890	0.991803	0.983607	0.981132	0.945652	0.985714	0.975	1
1:11586406-11586407	0.750953	0.804348	0.895941	0.858256	0.984277	0.959048	1
1:11586420-11586421	0.733763	0.777778	0.886893	0.864777	0.955189	0.972242	1
1:11586424-11586425	0.733763	0.808081	0.873399	0.85435	1	0.959394	1
1:11586435-11586436	0.708172	0.808081	0.881279	0.85435	0.994048	0.965347	1
1:11586452-11586453	0.74248	0.818182	0.890833	0.844575	1	0.978095	1
1:11619990-11619991	0.9625	1	0.983871	1	1	0.979167	1
1:11627363-11627364	0.954545	0.875	1	1	1	1	1
1:11696104-11696105	0.924009	0.916667	0.860913	0.885307	0.976374	0.89	1
1:11699041-11699042	0.969916	0.977941	0.994118	0.994898	0.987603	0.971698	1
1:11699056-11699057	0.946058	1	0.996599	0.964845	0.983471	0.984848	1
1:11699062-11699063	0.986468	0.898649	0.989796	0.984536	1	1	1
1:11708859-11708860	0.990385	0.888889	1	1	0.953125	0.966667	1
1:11708866-11708867	0.972727	1	0.971698	1	0.984375	0.870833	1
1:11714704-11714705	1	1	1	1	1	0.975	1
1:11722084-11722085	0.956451	0.985437	0.991903	0.987262	0.979302	0.94731	1
1:11795532-11795533	0.964912	1	0.988889	1	0.986487	1	1
1:11795553-11795554	0.967029	1	1	1	1	0.974359	1
1:11801367-11801368	0.97621	0.962366	0.986301	0.997807	0.986111	0.962421	1
1:11834205-11834206	0.990385	0.978723	0.981771	1	1	0.860577	1
1:11834223-11834224	0.966667	0.98	0.992647	0.983051	1	0.945913	1
1:11834225-11834226	0.975	1	0.971814	0.975132	0.955806	0.930288	1
1:11834231-11834232	0.960494	0.98	0.967524	0.942345	0.991936	0.9375	1
1:11834253-11834254	0.929938	0.96	0.960172	0.983607	1	0.953125	1
1:11841952-11841953	0.925214	1	1	0.981481	1	0.961538	1
1:11853059-11853060	0.931373	1	1	0.990385	1	0.972222	1
1:11853066-11853067	0.990385	1	0.95	0.980769	0.965517	1	1
1:11853074-11853075	0.980392	1	1	1	1	1	1
1:11853079-11853080	1	1	0.979167	1	1	0.986111	1
1:11854538-11854539	1	0.909091	0.966789	1	1	0.992308	1
1:11854556-11854557	0.970238	0.894737	0.975542	0.983333	0.981013	0.983607	1
1:11854558-11854559	0.991525	0.912281	1	0.979452	1	0.952333	1
1:11854567-11854568	0.954197	0.892857	1	0.979452	0.970143	0.952837	1
1:11854575-11854576	1	0.912281	0.991803	0.958904	1	0.943007	1
1:11860999-11861000	0.948218	1	1	0.972222	1	0.970588	1
1:11861003-11861004	0.995575	1	1	0.992188	0.977451	0.980392	1
1:11873531-11873532	0.977273	1	1	1	0.886752	1	1
1:11893119-11893120	1	1	0.992188	0.993827	1	0.940847	1
1:11893850-11893851	0.984848	1	1	1	1	0.95	1
1:11900462-11900463	1	1	1	0.984375	1	0.949519	1
1:11900492-11900493	0.972973	0.833333	0.941426	0.916118	1	0.96875	1
1:11914974-11914975	0.977273	0.97619	1	1	1	0.985294	1
1:12015182-12015183	1	1	0.875	1	1	1	1
1:12015194-12015195	1	1	0.958333	1	1	0.964286	1
1:12015207-12015208	1	1	1	1	1	1	1
1:12035711-12035712	1	1	1	1	1	1	1
1:12035717-12035718	1	0.967742	0.982759	0.973684	1	0.901786	1
1:12041722-12041723	0.989691	1	0.988764	1	0.95082	0.979592	1
1:12050940-12050941	1	1	1	1	0.988095	1	1
1:12050944-12050945	0.941176	1	1	0.922794	0.988095	1	1
1:12050947-12050948	0.986842	0.92	0.933333	0.96875	0.929125	0.887255	1
1:12050953-12050954	0.986842	1	1	1	0.930736	0.941176	1
1:12050980-12050981	1	1	1	0.954963	0.987805	1	1
1:12051054-12051055	0.994624	1	0.993902	0.986364	0.976562	0.988636	1
1:12051063-12051064	0.980912	1	0.993902	0.990909	0.958044	0.994253	1
1:12051076-12051077	0.967996	1	0.981476	0.986364	0.985185	0.982464	1
1:12051089-12051090	0.991665	1	0.987805	0.995455	0.977373	1	1
1:12051094-12051095	0.978495	0.9	0.993902	1	0.96956	0.939745	1
1:12051098-12051099	0.994624	1	0.987573	0.995455	0.965856	0.9711	1
1:12051564-12051565	1	0.986111	1	1	0.977273	0.979167	1
1:12051594-12051595	0.987805	1	0.98913	1	0.977273	0.979167	1
1:12083510-12083511	0.972222	1	1	1	0.933333	0.95	1
1:12113077-12113078	0.982759	1	0.978896	0.976471	0.988779	0.964425	1
1:12123609-12123610	1	0.989011	1	0.985149	0.99244	0.937909	1
1:12123621-12123622	0.996753	0.99	0.979798	0.939994	0.994624	0.982539	1
1:12123623-12123624	1	1	0.977156	0.99505	0.978495	0.976744	1
1:12123628-12123629	0.984253	1	0.987257	0.974948	0.994624	0.978663	1
1:12123636-12123637	0.990503	0.93	0.977156	0.974948	0.99244	0.963122	1
1:12123640-12123641	0.990503	0.99	0.974747	0.960096	0.956496	0.992248	1
1:12139148-12139149	1	1	1	0.983333	0.947368	0.970588	1
1:12139153-12139154	1	1	0.97619	0.981481	0.963415	0.970588	1
1:12139215-12139216	0.957143	1	0.98	1	1	0.97619	1
1:12144797-12144798	1	1	1	1	1	0.914855	1
1:12144859-12144860	1	1	1	0.982759	1	0.960769	1
1:12144878-12144879	0.98	1	0.954545	1	0.932432	0.98	1
1:12148780-12148781	1	0.866667	1	0.975	1	0.921212	1
1:12156431-12156432	0.98204	0.968036	0.979104	0.981006	0.991266	0.960705	1
1:12156453-12156454	0.977987	0.974468	0.986712	0.977265	0.981469	0.943233	1
1:12202362-12202363	1	0.975	1	1	0.975617	0.98	1
1:12202366-12202367	0.977273	1	0.975	0.9875	1	1	1
1:12202391-12202392	1	1	1	1	1	1	1
1:12202397-12202398	0.940941	1	1	0.95	0.98913	1	1
1:12202423-12202424	1	1	0.970588	1	0.944444	0.966667	1
1:12219240-12219241	0.993001	0.990741	0.975818	0.989362	0.974283	0.962275	1
1:12219261-12219262	0.992647	0.95614	0.989655	0.972341	0.964471	0.952648	1
1:12219411-12219412	0.992537	0.957895	0.982558	0.987805	0.983717	0.957729	1
1:12219442-12219443	1	0.990476	0.977117	0.987805	0.97752	0.935897	1
1:12245508-12245509	0.98855	1	0.9675	0.985714	1	1	1
1:12284622-12284623	1	0.666667	1	1	1	0.958333	1
1:12288599-12288600	1	1	1	1	1	0.982143	1
1:12288613-12288614	0.947368	1	0.979167	1	1	0.946429	1
1:12288640-12288641	1	0.866667	1	0.984375	1	0.964286	1
1:12290106-12290107	0.981818	0.946667	0.989796	0.969388	1	0.747727	1
1:12389866-12389867	1	1	0.974138	1	0.979167	1	1
1:12389888-12389889	0.972685	0.969697	0.995146	1	1	0.96	1
1:12390071-12390072	1	0.964286	0.98	1	1	0.96875	1
1:12390079-12390080	1	1	0.99	0.96875	0.961538	0.96875	1
1:12390103-12390104	1	1	0.99	1	1	0.8125	1
1:12390107-12390108	0.966667	1	0.98	1	1	0.875	1
1:12390124-12390125	0.939286	1	1	0.958333	1	0.958333	1
1:12390153-12390154	0.95	1	0.941176	1	1	1	1
1:12390159-12390160	1	1	1	1	0.940476	0.883333	1
1:12390167-12390168	0.975	1	1	0.973684	1	1	1
1:12390212-12390213	0.949134	0.965517	1	0.977273	0.901786	0.86039	1
1:12390231-12390232	0.949134	1	0.964286	0.977273	0.979167	1	1
1:12390233-12390234	1	0.965517	0.901786	1	0.922619	0.883117	1
1:12449482-12449483	0.964583	1	0.973148	0.975	0.970814	0.964286	1
1:12452044-12452045	0.961538	1	0.905983	0.738095	1	0.852381	1
1:12469249-12469250	1	1	1	1	0.973684	1	1
1:12470340-12470341	1	1	0.985714	1	1	0.9875	1
1:12470353-12470354	0.975	1	0.987179	1	1	1	1
1:12470355-12470356	0.888793	1	0.974359	0.970588	1	0.9875	1
1:12495892-12495893	0.977679	0.977778	0.973333	0.99115	0.982443	0.958682	1
1:12522555-12522556	0.960526	1	0.943254	0.952381	0.922024	1	1
1:12531251-12531252	0.876365	1	0.96875	1	1	0.983333	1
1:12534595-12534596	1	0.8125	1	0.965517	0.984375	0.955882	1
1:12561099-12561100	0.948276	1	0.983333	0.954167	0.937338	0.914286	1
1:12575112-12575113	1	1	0.98	1	1	0.970588	1
1:12575118-12575119	1	1	1	0.970588	0.964286	1	1
1:12575124-12575125	0.980769	1	1	1	0.9375	0.95	1
1:12575126-12575127	1	1	0.96	1	1	1	1
1:12582204-12582205	1	1	1	0.972222	1	0.956522	1
1:12582243-12582244	1	1	0.962963	0.972222	1	0.958333	1
1:12618900-12618901	1	1	0.969697	1	1	0.935223	1
1:12618944-12618945	0.960606	0.966667	0.934392	0.981481	0.98	0.921727	1
1:12645837-12645838	1	0.941176	0.978261	0.838889	1	0.845946	1
1:12680622-12680623	1	1	0.958333	0.950321	1	0.965517	1
1:12730320-12730321	1	1	0.98913	1	0.99	0.957386	1
1:12730335-12730336	1	1	0.979167	0.98913	0.98	0.965909	1
1:12772701-12772702	1	1	1	0.982143	0.872355	0.923295	1
1:12833046-12833047	0.971753	1	0.951952	0.976582	0.988304	0.9375	1
1:12833071-12833072	0.889517	1	0.870087	0.81631	0.964912	0.905833	1
1:12848726-12848727	0.98445	1	0.956165	0.968272	0.912963	0.865618	1
1:12848770-12848771	0.978794	0.933333	0.988235	0.985714	0.994444	0.932758	1
1:12857434-12857435	0.947368	1	0.9375	0.955556	1	1	1
1:12871866-12871867	1	1	0.954545	0.987805	1	0.990909	1
1:12894047-12894048	1	0.952381	0.981481	0.980769	0.980769	1	1
1:12894055-12894056	1	1	0.968473	1	1	1	1
1:12894088-12894089	1	1	1	1	1	1	1
1:12947922-12947923	1	1	1	0.970588	0.9375	0.854545	1
1:12953847-12953848	1	0.96875	0.948276	0.988372	0.987179	0.763889	1
1:12954034-12954035	1	1	1	0.963871	0.952381	0.960864	1
1:12954060-12954061	1	1	1	1	0.963033	0.973684	1
1:12962630-12962631	1	1	1	0.966667	1	1	1
1:12962654-12962655	1	1	0.956522	1	0.944444	0.980769	1
1:12962668-12962669	1	1	1	1	1	1	1
1:12967838-12967839	0.981028	1	0.986111	0.984615	0.962727	0.954545	1
1:12967843-12967844	1	0.869565	0.992857	0.992308	1	0.977273	1
1:12967875-12967876	1	0.971014	0.978571	0.976923	1	0.988636	1
1:12967883-12967884	1	1	0.978571	1	0.912727	0.988636	1
1:12998231-12998232	1	1	1	0.970588	1	1	1
1:12998267-12998268	0.945588	1	1	1	0.972222	0.95	1
1:13048563-13048564	0.959677	1	0.980769	0.99	0.972222	0.940909	1
1:13094298-13094299	1	1	0.970716	0.975215	0.969258	0.949516	1
1:13094302-13094303	0.992308	0.982759	0.963231	0.991667	0.993243	0.969124	1
1:13118924-13118925	0.973448	0.976879	0.978926	0.988439	0.978395	0.986874	1
1:13118943-13118944	1	0.977654	0.97188	0.942635	0.979071	0.98685	1
1:13119551-13119552	0.944444	0.916667	0.984848	1	1	1	1
1:13119559-13119560	1	0.923077	1	1	0.96875	1	1
1:13119577-13119578	0.973684	0.923077	0.984848	0.964286	0.96875	0.954545	1
1:13125854-13125855	1	0.75	0.96	0.975	0.972222	0.982759	1
1:13125864-13125865	0.947368	1	1	1	0.972222	1	1
1:13131394-13131395	0.98913	1	0.97561	0.994565	0.996815	0.948487	1
1:13131404-13131405	0.968397	1	0.922161	0.97612	0.987044	0.95128	1
1:13138839-13138840	0.994505	1	0.954488	0.976744	0.993243	0.937013	1
1:13138843-13138844	1	0.964286	1	0.976744	0.990909	0.900974	1
1:13138847-13138848	1	0.966667	1	1	0.989865	0.963961	1
1:13176507-13176508	1	1	0.970588	0.983333	1	0.972222	1
1:13194878-13194879	0.951562	1	1	0.969697	0.980769	0.983333	1
1:13194892-13194893	0.992647	1	1	1	1	0.98	1
1:13194897-13194898	1	1	0.983333	1	0.928138	0.966667	1
1:13196139-13196140	0.98	0.964912	1	0.977612	1	0.97561	1
1:13196176-13196177	1	0.934426	0.971831	0.992537	0.972222	0.963415	1
1:13201742-13201743	0.989744	1	1	1	1	0.992537	1
1:13223084-13223085	0.979592	1	0.988636	0.981481	0.989583	0.960324	1
1:13223106-13223107	0.990385	0.935484	1	0.993827	0.983051	0.940485	1
1:13223118-13223119	0.971154	1	0.966403	0.975309	1	0.988636	1
1:13223120-13223121	0.954453	1	0.98913	1	0.929025	0.983051	1
1:13223129-13223130	1	1	1	0.897746	0.991525	0.954545	1
1:13229581-13229582	1	0.973684	1	0.979407	0.985465	0.978142	1
1:13229765-13229766	0.955556	1	0.964683	0.977941	0.983051	0.904545	1
1:13229775-13229776	1	1	0.972222	0.975602	1	0.956818	1
1:13230259-13230260	0.980452	1	0.952381	0.991667	0.994949	0.846432	1
1:13272146-13272147	1	0.894737	1	1	1	0.98	1
1:13272160-13272161	0.836996	1	1	1	0.930233	0.98	1
1:13272283-13272284	0.94482	1	0.95214	0.986487	1	0.9875	1
1:13272296-13272297	0.9875	1	0.974684	0.986487	0.987805	1	1
1:13272311-13272312	1	0.952381	0.971397	0.992424	0.951331	0.962805	1
1:13272331-13272332	1	1	1	0.993243	1	1	1
1:13289159-13289160	1	1	1	0.977941	0.975	0.944076	1
1:13289163-13289164	1	0.933333	0.93928	0.976518	0.975	0.961317	1
1:13289175-13289176	1	1	0.951613	0.961812	0.991803	0.961538	1
1:13305171-13305172	0.984615	1	0.994118	0.983051	1	1	1
1:13319061-13319062	1	1	0.97619	0.947368	1	0.946581	1
1:13319065-13319066	1	0.983607	1	1	1	0.900285	1
1:13319073-13319074	0.966292	1	0.992424	1	1	0.819801	1
1:13319076-13319077	0.957216	1	0.988889	0.994624	0.95	0.931624	1
1:13386827-13386828	1	1	0.945588	1	1	0.871212	1
1:13391162-13391163	1	1	0.964115	0.965517	0.967391	1	1
1:13391166-13391167	0.982759	1	0.984848	0.938244	0.956522	0.988636	1
1:13395140-13395141	0.883333	0.982456	0.970356	0.907226	0.920833	0.858307	1
1:13395152-13395153	0.975806	0.984127	0.964562	0.906211	0.920833	0.953416	1
1:13395156-13395157	0.975	1	0.978453	0.984732	0.919764	0.969388	1
1:13395182-13395183	0.989583	0.983871	0.985495	0.939394	0.961538	0.969388	1
1:13414075-13414076	1	0.896552	0.954545	0.98913	0.943182	0.970588	1
1:13436260-13436261	0.992064	1	0.962121	0.994565	1	0.908666	1
1:13436297-13436298	0.971429	1	0.949959	0.994737	0.984615	0.931104	1
1:13448707-13448708	1	1	1	1	0.992754	1	1
1:13448721-13448722	1	0.94898	1	1	0.952381	0.954545	1
1:13448733-13448734	0.973684	1	0.95089	1	0.939959	0.977273	1
1:13448749-13448750	0.982456	0.969388	0.992647	0.983871	0.97619	0.954545	1
1:13480848-13480849	1	1	0.97724	0.992064	0.984536	0.974576	1
1:13534064-13534065	0.985294	1	0.941388	1	1	1	1
1:13543538-13543539	1	1	1	0.96875	1	1	1
1:13543554-13543555	1	1	1	0.96875	1	1	1
1:13543566-13543567	1	1	1	1	1	1	1
1:13619474-13619475	1	1	1	0.972222	1	1	1
1:13619481-13619482	1	1	1	1	0.97619	1	1
1:13619484-13619485	1	1	1	1	1	0.954545	1
1:13619487-13619488	1	1	1	1	1	1	1
1:13619498-13619499	1	1	1	0.972222	0.97619	0.977273	1
1:13621068-13621069	1	1	0.95	0.973684	0.956522	0.940705	1
1:13621095-13621096	1	1	1	0.947368	0.934783	1	1
1:13631570-13631571	0.957143	1	0.984848	0.942308	1	0.858605	1
1:13639602-13639603	0.979592	1	0.977941	0.988281	0.974603	0.928675	1
1:13669227-13669228	0.965911	1	0.992424	0.976941	0.977941	0.939979	1
1:13669247-13669248	0.977142	0.979592	0.974487	0.99505	0.963235	0.913646	1
1:13670627-13670628	1	0.923077	0.969388	0.984848	1	0.95	1
1:13670630-13670631	0.985075	1	0.99	0.984848	1	0.9625	1
1:13681351-13681352	0.947013	0.96875	0.960784	1	0.990741	0.986487	1
1:13721817-13721818	1	1	1	1	1	1	1
1:13721843-13721844	1	0.714286	1	1	1	1	1
1:13721874-13721875	1	1	0.985294	0.954453	0.935484	1	1
1:13721885-13721886	0.990909	1	0.983333	0.967611	1	0.931034	1
1:13728663-13728664	1	0.972222	0.978633	1	0.988372	0.990566	1
1:13728674-13728675	0.992857	0.960526	1	1	0.988636	0.981132	1
1:13728685-13728686	0.985714	0.973684	0.98	0.981006	0.988636	0.990566	1
1:13728688-13728689	0.992857	0.973684	0.955868	0.981006	0.988636	1	1
1:13729247-13729248	0.981481	1	0.907143	0.987179	0.987805	0.953125	1
1:13729267-13729268	1	0.941176	0.944486	0.961538	0.987805	0.984375	1
1:13729293-13729294	1	1	1	0.946581	0.963415	0.953125	1
1:13772958-13772959	0.947368	1	0.985294	1	1	1	1
1:13772999-13773000	0.973684	1	0.986842	0.979167	1	1	1
1:13784634-13784635	1	1	0.95	0.982143	1	0.9375	1
1:13784751-13784752	0.993243	0.983607	0.984684	0.981481	0.968571	0.97619	1
1:13784792-13784793	0.986842	0.984375	0.949739	0.96988	0.98	0.963415	1
1:13787006-13787007	1	1	0.972222	1	1	1	1
1:13845904-13845905	0.880088	0.985916	0.984204	0.994318	1	0.981481	1
1:13845932-13845933	0.960577	1	0.985075	0.994318	0.989583	0.968661	1
1:13917890-13917891	1	1	0.978723	1	0.977778	0.939024	1
1:13991145-13991146	1	0.888889	0.970238	1	1	0.95	1
1:13991154-13991155	0.911078	1	0.966667	0.972973	0.9875	0.904545	1
1:13994809-13994810	0.9375	0.973684	0.956555	0.992188	0.97619	0.913194	1
1:13994830-13994831	0.931426	0.95	0.940464	0.976562	0.967213	0.902778	1
1:13994849-13994850	0.902821	1	0.981426	0.984375	0.92701	0.920139	1
1:13995034-13995035	1	1	1	0.965653	1	1	1
1:13995087-13995088	1	1	0.954545	0.979167	1	0.98	1
1:13995218-13995219	0.985714	0.9	0.983871	1	0.928846	1	1
1:13995231-13995232	0.969048	0.904762	0.985714	0.953684	1	1	1
1:13995253-13995254	0.966667	0.904762	0.985714	1	1	0.9875	1
1:13995261-13995262	0.983333	0.904762	0.96875	0.99	1	0.9625	1
1:14134885-14134886	1	1	0.892857	0.898333	0.943396	1	1
1:14134910-14134911	1	1	0.837719	0.94	0.990566	1	1
1:14134914-14134915	1	1	1	0.94	0.981132	0.958333	1
1:14134921-14134922	1	1	0.986111	0.94	0.981132	1	1
1:14134926-14134927	1	1	0.986111	0.94	0.919497	0.933333	1
1:14169799-14169800	0.989796	1	0.96964	1	1	0.964425	1
1:14169822-14169823	1	1	1	0.960526	0.983696	1	1
1:14169845-14169846	0.96	1	0.980769	0.976204	0.989011	0.990741	1
1:14233809-14233810	1	1	0.982143	1	1	0.97561	1
1:14243128-14243129	1	0.967742	0.9625	1	0.985294	0.977273	1
1:14243151-14243152	0.975	0.891892	1	0.96	0.970588	0.975	1
1:14252135-14252136	0.993243	1	1	0.972953	0.91497	0.962963	1
1:14280157-14280158	0.98913	0.948718	1	0.971429	1	0.982759	1
1:14280175-14280176	1	1	1	0.957143	0.965909	1	1
1:14336317-14336318	1	1	1	0.871212	1	0.961538	1
1:14340259-14340260	1	1	0.979167	1	1	0.933333	1
1:14340300-14340301	1	1	0.95	1	0.987805	0.95	1
1:14341350-14341351	0.954545	1	1	1	1	0.931818	1
1:14346949-14346950	1	1	0.989796	0.96875	0.990741	0.934524	1
1:14422117-14422118	1	0.923077	0.932018	0.961538	0.96	1	1
1:14422131-14422132	0.931818	1	0.97619	0.946429	0.913125	1	1
1:14422136-14422137	1	1	0.96	0.980769	0.92875	1	1
1:14454632-14454633	0.978261	1	1	0.980769	1	1	1
1:14498781-14498782	0.964286	0.928571	1	1	0.958333	1	1
1:14498810-14498811	0.965517	0.9375	0.972222	1	1	1	1
1:14498829-14498830	0.931034	1	1	1	0.947368	1	1
1:14513898-14513899	1	1	1	0.967949	0.96497	0.987179	1
1:14513901-14513902	1	1	1	0.95877	1	0.966667	1
1:14513919-14513920	0.962267	1	1	1	1	0.920513	1
1:14513931-14513932	0.995902	1	1	1	0.977528	0.987179	1
1:14513935-14513936	1	1	1	1	0.884997	0.975	1
1:14514037-14514038	1	1	1	1	1	1	1
1:14514043-14514044	1	1	0.965116	0.958333	1	1	1
1:14514070-14514071	0.988636	1	0.954545	1	0.979592	0.951613	1
1:14524309-14524310	0.979167	1	0.967607	0.979262	0.994845	0.948718	1
1:14524420-14524421	0.962963	0.966292	0.977273	0.966063	0.989796	0.954861	1
1:14564510-14564511	0.944444	1	1	0.981481	0.954545	0.931034	1
1:14564536-14564537	0.959459	1	1	0.962963	1	0.965517	1
1:14567955-14567956	0.92885	1	1	0.988372	0.873807	1	1
1:14586784-14586785	0.992754	0.956522	0.983051	0.993976	0.983051	0.948389	1
1:14633442-14633443	0.978261	0.961165	0.977805	0.959937	0.91577	0.899787	1
1:14633491-14633492	1	0.973684	0.983962	1	0.977303	0.977876	1
1:14682656-14682657	1	1	1	0.986111	0.9375	0.76393	1
1:14738823-14738824	0.971774	1	0.976311	1	0.989208	0.980769	1
1:14772274-14772275	0.983051	1	0.993243	0.993902	0.996094	0.966216	1
1:14772296-14772297	0.992064	0.910714	0.986237	0.981707	0.988281	0.940678	1
1:14772309-14772310	0.982448	0.982143	0.986127	1	0.972656	0.920408	1
1:14820938-14820939	0.925	1	0.746032	1	1	0.96875	1
1:14820960-14820961	0.885281	1	0.766667	0.944444	1	0.975	1
1:14820963-14820964	0.930736	1	0.766667	0.944444	1	0.95	1
1:14870449-14870450	0.979167	1	0.970588	0.982759	0.932371	1	1
1:14871247-14871248	1	1	1	1	1	0.92619	1
1:14871277-14871278	1	1	0.987179	1	1	0.983333	1
1:14871290-14871291	0.992537	0.941176	0.946678	1	0.99537	0.983333	1
1:14895896-14895897	1	0.981818	1	0.979592	0.991525	0.972727	1
1:14895921-14895922	0.985507	0.983051	0.97509	0.944341	1	0.948918	1
1:14946763-14946764	0.983871	1	1	1	0.987805	0.914663	1
1:15002520-15002521	1	1	0.960171	0.992064	0.98062	0.963636	1
1:15002544-15002545	0.980537	0.976744	0.974937	1	0.988372	0.958333	1
1:15002551-15002552	0.962018	1	0.975595	1	0.98062	0.960985	1
1:15002598-15002599	0.954545	1	1	1	1	1	1
1:15002676-15002677	1	1	1	1	0.977273	0.932759	1
1:15002706-15002707	1	1	0.979167	1	0.942547	0.932759	1
1:15004064-15004065	1	1	0.954545	0.972973	1	1	1
1:15050317-15050318	1	1	0.958333	1	1	0.903017	1
1:15050330-15050331	1	1	0.961538	1	0.952731	0.9375	1
1:15178978-15178979	0.99	1	1	0.953463	0.970588	0.948385	1
1:15179014-15179015	0.980769	0.890909	0.959174	0.992424	0.970588	0.935731	1
1:15179026-15179027	0.990741	1	0.962902	0.992424	0.943065	0.974359	1
1:15179081-15179082	0.998099	1	0.98592	0.983493	1	0.96875	1
1:15179084-15179085	0.988506	0.941176	0.986467	0.971516	0.992064	0.962864	1
1:15179091-15179092	0.994253	1	0.991453	1	0.992064	0.976562	1
1:15179105-15179106	0.946527	1	0.987179	0.966297	0.984127	0.932577	1
1:15239908-15239909	0.98913	1	1	0.945652	0.967742	0.95	1
1:15254547-15254548	0.982353	1	0.972341	0.985382	0.970588	0.963095	1
1:15254559-15254560	0.980303	0.963636	0.968372	1	1	0.991667	1
1:15260804-15260805	0.979167	1	1	0.981006	0.995283	0.964263	1
1:15260845-15260846	0.9875	1	1	0.9875	0.990654	0.964263	1
1:15260850-15260851	1	1	0.969948	0.981006	0.933157	0.964263	1
1:15284522-15284523	0.957627	1	0.974082	0.982759	1	0.925214	1
1:15290483-15290484	0.964286	1	1	0.987179	0.964286	0.920063	1
1:15366570-15366571	0.990196	0.981818	0.98913	0.986842	1	0.961526	1
1:15371073-15371074	1	0.983607	0.972603	0.991071	1	0.945175	1
1:15371082-15371083	0.992754	0.952381	0.9875	0.960784	0.963405	0.940118	1
1:15371086-15371087	0.970588	1	0.9875	1	0.9615	0.946026	1
1:15378146-15378147	0.96883	1	1	0.951122	1	0.963364	1
1:15403577-15403578	0.988372	1	0.963415	1	0.985714	0.788444	1
1:15461007-15461008	0.983333	1	0.957075	1	0.983333	0.985714	1
1:15461025-15461026	0.917391	1	0.986487	1	0.983333	1	1
1:15461043-15461044	0.948276	1	0.986842	0.971825	0.9375	0.958267	1
1:15535338-15535339	0.986785	1	0.982597	0.9349	0.945409	0.959184	1
1:15535379-15535380	0.986958	0.941176	0.940678	0.992424	0.990385	0.969388	1
1:15597136-15597137	0.958333	1	0.959481	0.994186	0.926077	0.937359	1
1:15614281-15614282	0.954545	0.916667	0.964286	1	0.935484	0.982759	1
1:15632547-15632548	0.99	0.952381	1	0.956522	0.995652	0.948135	1
1:15632556-15632557	0.96	0.904762	0.990196	1	0.982759	0.975816	1
1:15632953-15632954	1	1	0.958333	1	0.973684	0.96875	1
1:15632970-15632971	1	1	0.975	1	0.983871	1	1
1:15632978-15632979	1	1	0.95	1	1	1	1
1:15632980-15632981	1	1	1	1	1	1	1
1:15632984-15632985	0.95	1	1	1	1	0.96875	1
1:15632992-15632993	1	1	1	1	1	0.9375	1
1:15632997-15632998	0.95	1	1	1	0.973684	1	1
1:15633076-15633077	1	1	1	0.979592	1	0.984848	1
1:15633081-15633082	0.993243	1	0.972653	0.932351	0.993056	0.956876	1
1:15633115-15633116	0.969926	0.967742	0.960225	0.970333	0.950704	0.891026	1
1:15633121-15633122	0.973635	0.935484	0.992308	0.924036	0.862635	0.956876	1
1:15633223-15633224	1	1	1	1	0.942308	0.970588	1
1:15633233-15633234	1	0.966667	1	0.979167	1	1	1
1:15633236-15633237	1	1	0.961538	1	1	0.985294	1
1:15633243-15633244	1	1	1	1	0.961538	0.941176	1
1:15665011-15665012	0.931818	0.931034	1	1	1	0.948276	1
1:15665018-15665019	0.780303	0.931034	0.974359	1	0.97619	1	1
1:15665134-15665135	1	1	0.95015	1	1	1	1
1:15665143-15665144	0.9875	1	0.98913	1	0.981481	0.982759	1
1:15675382-15675383	0.996429	0.950617	0.993151	0.977874	0.990909	0.968871	1
1:15675406-15675407	0.977115	0.956044	0.987179	0.967994	0.996825	0.969	1
1:15675416-15675417	0.993197	0.923077	0.985	0.978471	0.965512	0.96	1
1:15684275-15684276	0.958333	1	1	0.941518	0.962264	0.960526	1
1:15684289-15684290	1	1	1	1	0.921657	0.973684	1
1:15735046-15735047	0.964286	0.964286	1	0.986487	0.961538	0.794505	1
1:15737508-15737509	0.988095	1	1	1	0.970588	1	1
1:15763129-15763130	1	1	0.968056	1	1	1	1
1:15763140-15763141	0.942076	1	0.953214	0.990196	1	0.96875	1
1:15763143-15763144	1	0.980392	0.97	0.990196	1	0.96875	1
1:15763163-15763164	1	0.980392	0.981071	0.930233	0.978261	1	1
1:15763171-15763172	0.988372	1	0.99	0.990196	1	0.966667	1
1:15773105-15773106	1	0.916667	0.96875	0.979167	1	0.95	1
1:15773139-15773140	0.972222	0.916667	1	0.986487	1	1	1
1:15773151-15773152	0.972222	0.916667	0.952083	1	1	1	1
1:15778638-15778639	0.983696	0.951923	0.955344	0.978261	0.97252	0.963393	1
1:15819699-15819700	0.956731	0.896552	1	0.991228	0.876543	0.919799	1
1:15868778-15868779	0.985714	0.95	0.949632	0.985294	1	0.931131	1
1:15868800-15868801	0.980263	1	0.960327	0.995098	0.943928	0.965565	1
1:15876917-15876918	1	1	0.965653	0.969907	1	1	1
1:15876940-15876941	0.959659	1	0.949156	0.958333	0.993827	0.972973	1
1:15876955-15876956	0.919318	0.95	0.968764	0.931061	0.993827	1	1
1:15876963-15876964	0.928409	0.9	0.957136	0.958333	0.979464	0.965517	1
1:15918375-15918376	0.937917	1	0.984848	0.982143	0.929697	0.880519	1
1:15918395-15918396	0.94898	0.960784	1	1	0.977273	1	1
1:15959645-15959646	0.934783	1	0.901818	0.934664	1	0.953159	1
1:15959868-15959869	1	1	1	0.962573	1	0.981481	1
1:15959871-15959872	1	1	1	0.960234	0.969697	0.962963	1
1:15985168-15985169	1	1	0.960846	1	1	0.967574	1
1:15985177-15985178	0.978261	1	0.972222	0.902083	0.99359	0.946258	1
1:15985216-15985217	1	1	0.952381	1	0.99359	0.94938	1
1:16000123-16000124	1	1	1	0.987179	1	0.95	1
1:16000167-16000168	0.966667	1	0.964286	1	0.937564	0.975	1
1:16045485-16045486	1	0.92	0.933124	0.982143	0.988095	1	1
1:16045512-16045513	0.989362	1	0.984375	0.966991	1	0.958333	1
1:16049889-16049890	0.951635	0.917808	0.996815	0.986266	0.979167	0.970114	1
1:16049935-16049936	0.994949	1	1	0.981052	0.964905	0.979443	1
1:16069535-16069536	0.958333	1	0.935559	0.968254	0.967742	0.973684	1
1:16069541-16069542	0.98	1	0.946429	0.986487	0.934955	0.973684	1
1:16069554-16069555	0.964286	1	0.917933	0.972973	1	1	1
1:16085374-16085375	0.904731	0.934426	0.942954	0.959016	0.97093	0.943182	1
1:16089595-16089596	0.985714	1	0.958978	0.976744	0.991228	0.931034	1
1:16131475-16131476	1	1	0.974859	0.948049	0.961458	0.953125	1
1:16156973-16156974	1	1	1	0.985294	0.970588	0.926429	1
1:16195565-16195566	1	1	0.945113	0.972222	1	0.928571	1
1:16216184-16216185	1	1	0.984375	1	0.978448	0.965078	1
1:16238762-16238763	0.959677	0.881356	0.883935	0.943038	0.920594	0.849053	1
1:16238772-16238773	0.953365	0.983871	0.992188	0.973671	0.986842	0.971771	1
1:16238787-16238788	0.961538	1	0.955286	0.96135	1	0.943543	1
1:16238796-16238797	0.976923	0.939394	0.960273	0.986667	0.992537	0.965608	1
1:16265472-16265473	1	1	1	1	0.956522	0.958333	1
1:16320092-16320093	1	0.916667	0.920833	1	0.9375	0.932817	1
1:16354835-16354836	0.974138	0.893617	0.989583	0.981818	0.983173	0.947917	1
1:16354861-16354862	1	0.921569	0.975	0.944613	1	0.921131	1
1:16383254-16383255	0.977273	0.969697	0.983051	0.985075	0.996154	1	1
1:16425304-16425305	1	1	1	0.988095	0.982456	0.978261	1
1:16484105-16484106	1	0.942857	1	1	0.924786	0.947805	1
1:16484112-16484113	0.985714	0.972222	0.950257	0.991071	1	0.914359	1
1:16484126-16484127	1	0.861111	0.974647	0.955357	0.974359	0.899024	1
1:16484147-16484148	1	1	0.973684	0.973214	0.982479	0.93561	1
1:16485788-16485789	0.976228	1	0.987805	1	0.992806	0.963895	1
1:16485801-16485802	0.975	1	0.98913	0.965909	0.990196	0.985916	1
1:16485807-16485808	0.958333	1	0.967702	0.975478	0.975808	0.984375	1
1:16485812-16485813	0.955882	1	1	1	0.97482	0.961708	1
1:16485825-16485826	0.970588	1	0.978571	0.986842	0.97221	0.978103	1
1:16485831-16485832	0.937255	1	0.98913	0.986842	0.982014	1	1
1:16536546-16536547	0.850555	0.867089	0.931502	0.880694	0.931532	0.922253	1
[truncated: 214,422+ more rows]

## Sheet: DMCs
Average methylation level. Cutoff for DMCs >=6X coverage, methylation change >=25%, and the q<0.01. Statistical tests have only been done for finding the DMCs for different cell types at the same stage, or same cell type in the neigbouring stages.
coordinate	PGC_3.3hpf	Soma_3.3hpf	PGC_4.3hpf	Soma_4.3hpf	PGC_24hpf	Soma_24hpf	Cluster
1:260538-260539	0.040541	0	0.031915	0.094607	0.321341	0.349662	1
1:402243-402244	0.071795	0.025641	0.042425	0.055315	0.736956	0.714422	1
1:552161-552162	0.117446	0.141414	0.12046	0.117858	0.768908	0.709869	1
1:11092342-11092343	0.195935	0.273684	0.168229	0.157091	0.495466	0.684416	1
1:11092368-11092369	0.304233	0.254902	0.180933	0.163817	0.501351	0.651515	1
1:13394608-13394609	0.318885	0.285714	0.219349	0.127483	0.202	0.452532	1
1:13394626-13394627	0.345767	0.291045	0.179167	0.114208	0.266259	0.448718	1
1:21759540-21759541	0.076644	0.096154	0.044904	0.156383	0.383934	0.334212	1
1:21759550-21759551	0.054642	0.019231	0.02381	0.156383	0.382131	0.399143	1
1:35947631-35947632	0.307961	0.315789	0.47237	0.427469	0.097222	0.179956	1
1:44969285-44969286	0.111905	0.40678	0.295849	0.369369	0.131523	0.205882	1
1:48900258-48900259	0.140476	0.333333	0.035152	0.055556	1	0.933333	1
1:53164392-53164393	0.251754	0.25	0.202797	0.306043	0.744737	0.624633	1
1:54340492-54340493	0.220587	0.147541	0.207851	0.233459	0.978261	0.936522	1
1:55307542-55307543	0.245841	0.181818	0.112386	0.093706	0.541462	0.411411	1
10:1783331-1783332	0	0.047619	0.27069	0.111429	0	0	1
10:2135095-2135096	0.027174	0.102804	0.138346	0.085303	0.719569	0.520723	1
10:2599296-2599297	0.071795	0.085714	0.065584	0.017241	0.306818	0.282143	1
10:5365625-5365626	0.145894	0.25	0.096911	0.198611	0.553566	0.503571	1
10:6925255-6925256	0	0	0	0	0.420821	0.982759	1
10:7223660-7223661	0.401338	0.372549	0.445933	0.411411	0.23901	0.164125	1
10:7223684-7223685	0.377373	0.327273	0.418148	0.389961	0.216458	0.107427	1
10:7223686-7223687	0.371044	0.339623	0.456798	0.412186	0.214606	0.110644	1
10:7223689-7223690	0.377373	0.309091	0.447292	0.366391	0.22421	0.107427	1
10:8961852-8961853	0.431287	0	0.192118	0.238298	0.853205	0.691472	1
10:10077882-10077883	0.245055	0.271186	0.306278	0.29528	0.634253	0.885788	1
10:10077887-10077888	0.256102	0.206349	0.297814	0.230294	0.617011	0.874677	1
10:10077895-10077896	0.256102	0.206349	0.303023	0.230294	0.627586	0.795866	1
10:10077928-10077929	0.256102	0.206349	0.297814	0.232017	0.655057	0.953175	1
10:11266392-11266393	0	0	0.036585	0.053147	0.493386	0.534118	1
10:17264367-17264368	0.174781	0.076503	0.085945	0.05199	0.361177	0.401818	1
10:17264382-17264383	0.268241	0.114754	0.137114	0.074268	0.510017	0.455473	1
10:21117988-21117989	0.207234	0.222222	0.237288	0.32381	0.51859	0.709565	1
10:21844829-21844830	0.019053	0.038674	0.039582	0.046629	0.319755	0.302381	1
10:22165116-22165117	0.23209	0.292308	0.228941	0.370581	0.180582	0.11875	1
10:40701240-40701241	0.078571	0.024691	0.020543	0.048436	0.259847	0.653409	1
10:43122564-43122565	0.341214	0.342857	0.339436	0.257275	0.444098	0.528648	1
11:23969637-23969638	0.097854	0.175926	0.116682	0.088664	0.567018	0.500488	1
11:24548181-24548182	0.205346	0.178218	0.141144	0.158942	0.395642	0.337573	1
11:25876526-25876527	0.038406	0.096774	0.084239	0.030331	0.394444	0.883117	1
11:25876538-25876539	0.015152	0.060606	0.080563	0.077206	0.310897	0.791126	1
11:25876551-25876552	0.015152	0.090909	0.102302	0.030331	0.263889	0.791126	1
11:36496740-36496741	0.265757	0.172414	0.210641	0.265247	0.759864	0.641022	1
11:37567421-37567422	0.008197	0	0	0	0.269308	0.199811	1
11:39216167-39216168	0.054683	0.074468	0.143548	0.117708	0.879535	0.848861	1
11:39390841-39390842	0.412946	0.351351	0.37129	0.345531	0.572044	0.640086	1
11:39390871-39390872	0.367791	0.378378	0.363462	0.345531	0.532003	0.616649	1
11:39390881-39390882	0.352151	0.351351	0.330769	0.353728	0.495695	0.583782	1
12:207112-207113	0.321719	0.442308	0.181437	0.08933	0.687332	0.624707	1
12:264344-264345	0.115196	0.272727	0.162581	0.133763	0.851243	0.865079	1
12:848112-848113	0.151793	0.335714	0.137874	0.210081	0.547169	0.548342	1
12:945941-945942	0.103183	0.13986	0.106516	0.075354	0.474371	0.373374	1
12:945957-945958	0.107861	0.111111	0.070137	0.059864	0.486486	0.445238	1
12:945979-945980	0.122172	0.098039	0.077953	0.058537	0.480621	0.454326	1
12:2158931-2158932	0.17785	0.181818	0.094235	0.159594	0.781214	0.551378	1
12:2158935-2158936	0.173469	0.181818	0.094235	0.171025	0.781214	0.56015	1
12:2158939-2158940	0.173469	0.181818	0.094235	0.153482	0.781214	0.525063	1
12:5537802-5537803	0.042857	0.1	0.03018	0.045455	0.485849	0.351136	1
12:5537848-5537849	0.050195	0.092593	0.013514	0.045455	0.478042	0.348419	1
12:10396131-10396132	0.052632	0.096774	0	0.012195	0.215261	0.24569	1
12:20333957-20333958	0.156034	0.228916	0.201842	0.126869	1	0.844952	1
12:20497046-20497047	0.561189	0.4	0.337489	0.383906	0	0.022222	1
12:26973213-26973214	0.069444	0	0.082974	0	0.073856	0.020833	1
12:27250833-27250834	0	0	0	0	0.02	0	1
12:28255158-28255159	0.028571	0.206897	0.051724	0	0.48126	0.36039	1
12:30189944-30189945	0	0	0	0	0.070436	0.344425	1
12:32316682-32316683	0	0	0	0.0125	0.029412	0.411765	1
12:32316713-32316714	0	0	0.008065	0	0.281674	0.617647	1
12:39376691-39376692	0.014706	0.041667	0.0625	0.061111	0.695	0.6	1
12:40618445-40618446	0.241442	0.073171	0.29521	0.250161	0.028736	0	1
12:43915469-43915470	0.151	0.080882	0.087648	0.20251	0.345515	0.427994	1
12:45694734-45694735	0.321537	0.314815	0.359804	0.24885	0.016949	0.055556	1
12:47673752-47673753	0.519338	0.215686	0.365042	0.217384	0	0	1
13:508457-508458	0.074099	0	0.052814	0.007353	0.051503	0	1
13:13403535-13403536	0.038462	0	0.045455	0.24375	0.019231	0.020833	1
13:14403476-14403477	0.359084	0.259259	0.40774	0.540344	0.101149	0.083788	1
13:25159284-25159285	0.395303	0.333333	0.46229	0.54693	0.171429	0.245421	1
13:27432293-27432294	0	0	0	0	0.184906	0.288793	1
13:27739600-27739601	0.185345	0.215909	0.134818	0.166176	0.477052	0.697143	1
13:28857812-28857813	0.212644	0.333333	0.06383	0.111495	0.705385	0.587568	1
13:35560605-35560606	0.370582	0.030303	0.315909	0.402703	0.114505	0.14881	1
13:39796548-39796549	0.391846	0.375	0.252111	0.39211	0.643182	0.489685	1
13:42413322-42413323	0.017241	0.047619	0.017857	0.017857	0.140219	0.27479	1
13:46732772-46732773	0.064935	0.090909	0	0	0.944275	0.939394	1
13:49534890-49534891	0.357576	0.4375	0.402574	0.390476	0.626078	0.564969	1
13:51618025-51618026	0.245534	0.298013	0.055797	0.110222	0.512361	0.423052	1
13:51618042-51618043	0.334583	0.359477	0.10288	0.14305	0.662918	0.561336	1
13:51763275-51763276	0.0625	0.043478	0.22619	0.186782	1	0.954545	1
14:218154-218155	0.440717	0.411111	0.471212	0.266937	0.018987	0.02027	1
14:218176-218177	0.428106	0.402174	0.442018	0.247871	0.006329	0	1
14:218178-218179	0.417807	0.311828	0.442018	0.251473	0.006329	0	1
14:218194-218195	0.428947	0.311828	0.450455	0.267347	0	0.038462	1
14:218198-218199	0.414862	0.369565	0.434326	0.268759	0.006329	0	1
14:6570956-6570957	0.102603	0.0625	0.062723	0.091608	0.304029	0.895022	1
14:6570988-6570989	0.102603	0.0625	0.070919	0.073089	0.16119	0.381736	1
14:6726067-6726068	0.355122	0.181818	0.603114	0.586334	0.408333	0.242222	1
14:14448996-14448997	0.184329	0.241379	0.205819	0.140957	0.254994	0.953488	1
14:14449006-14449007	0.166785	0.206897	0.213631	0.13302	0.136376	0.875126	1
14:14449019-14449020	0.184329	0.206897	0.213631	0.13302	0.266509	0.955005	1
14:14616097-14616098	0.315135	0.125	0.395	0.363777	0	0.034922	1
14:14616370-14616371	0.24831	0.234375	0.286868	0.23533	0.028476	0.046751	1
14:25161638-25161639	0.076316	0.204082	0.124296	0.046356	0.284722	0.455259	1
14:25161644-25161645	0.061988	0.204082	0.124296	0.037125	0.334325	0.484028	1
14:25161646-25161647	0.061988	0.204082	0.124296	0.037125	0.284722	0.494898	1
14:25161662-25161663	0.073099	0.204082	0.123611	0.044021	0.284722	0.513975	1
14:25161671-25161672	0.089766	0.204082	0.123611	0.054366	0.22123	0.493567	1
14:26207629-26207630	0.041667	0.146341	0.13516	0.059848	0.433362	0.486111	1
14:26268453-26268454	0.021739	0.090909	0.044231	0.035714	0.028571	0.324913	1
14:26268482-26268483	0.02	0	0.011905	0	0.133766	0.452526	1
14:32097551-32097552	0.134115	0.090909	0.147186	0.179167	0.677365	0.433687	1
14:32097569-32097570	0.134115	0.090909	0.108225	0.1625	0.694444	0.450928	1
14:36266354-36266355	0.120199	0.166667	0.159664	0.090414	0.683654	0.522727	1
14:45214302-45214303	0.360709	0.1875	0.223485	0.149699	0.576136	0.398374	1
14:50187370-50187371	0.019231	0.238095	0.038462	0.13375	1	1	1
14:50474633-50474634	0.428151	0.641026	0.256272	0.195098	0.25817	0.32563	1
15:2534667-2534668	0.206564	0.133333	0.037897	0.12536	0.621296	0.543735	1
15:3226503-3226504	0.393273	0.202381	0.45746	0.275321	0	0.004065	1
15:10329949-10329950	0.034483	0.5	0.135758	0.163547	0.026316	0.02	1
15:11798996-11798997	0.03125	0.5	0.035714	0.013514	0.043155	0	1
15:19094169-19094170	0.055714	0.044444	0.081847	0.085659	0.367264	0.343067	1
15:19101063-19101064	0.116945	0.145833	0.054609	0.068493	0.327188	0.309783	1
15:19101083-19101084	0.114554	0.081633	0.037512	0.061644	0.318097	0.298913	1
15:21984560-21984561	0.408888	0.296875	0.32492	0.350227	0.052662	0.10044	1
15:21984588-21984589	0.410598	0.315385	0.318103	0.344545	0.041146	0.068462	1
15:35268785-35268786	0	0	0	0	0.071925	0.264809	1
15:35268808-35268809	0	0.008772	0.00237	0	0.112162	0.344383	1
15:35807896-35807897	0.472222	0.44	0.349833	0.391204	0.030417	0.024194	1
15:36648236-36648237	0.209084	0.076923	0.281385	0.132386	0	0	1
15:37037615-37037616	0	0.025641	0	0	0.066712	0.304878	1
15:37037634-37037635	0.003145	0	0	0	0.103783	0.387962	1
15:39976542-39976543	0.126156	0.122581	0.060241	0.056996	0.264499	0.318037	1
15:45951933-45951934	0.017241	0	0	0.033333	0.025274	0	1
15:46864422-46864423	0	0	0	0	0	0.025	1
15:46981934-46981935	0	0.184211	0.092208	0.212877	0.229396	0.115299	1
15:47727509-47727510	0.141485	0.217822	0.121091	0.130132	0.967892	0.940476	1
16:33203-33204	0.333333	0.090909	0.264815	0.486111	0.746143	0.733333	1
16:595444-595445	0.016218	0	0.011811	0.008065	0.048316	0.441783	1
16:595446-595447	0	0	0	0.002688	0.013384	0.324954	1
16:802558-802559	0.293846	0.181818	0.272077	0.304386	0.569259	0.397685	1
16:1233970-1233971	0.286749	0.323529	0.394218	0.319235	0.072304	0.125192	1
16:1870805-1870806	0	0	0	0	0	0	1
16:4584899-4584900	0.303504	0.174419	0.355432	0.283333	0.174123	0.257611	1
16:7447861-7447862	0.169935	0.1	0.210135	0.13042	0.490741	0.741758	1
16:20037162-20037163	0.046202	0.044444	0.047335	0.026533	0.286029	0.297115	1
16:22200446-22200447	0	0.146341	0.030488	0.005319	0.864234	0.870807	1
16:25712284-25712285	0.039367	0	0.039604	0.020121	0.060461	0.304147	1
16:25712304-25712305	0.13684	0.230769	0.07842	0.0529	0.154699	0.413786	1
16:25712561-25712562	0.013889	0.086957	0.017857	0	0.092308	0.309524	1
16:36405152-36405153	0.026316	0.023256	0.026943	0.037698	0.263298	0.553571	1
16:36405176-36405177	0.045547	0.023256	0.033437	0.049603	0.180067	0.520833	1
16:36405526-36405527	0.186767	0.094737	0.147292	0.130903	0.260802	0.506635	1
16:37522496-37522497	0.024514	0.017045	0.039215	0.028586	0.304922	0.337838	1
16:40823992-40823993	0.281319	0.27907	0.273273	0.25403	0.506481	0.31592	1
16:42293430-42293431	0.183829	0.541667	0.287098	0.29095	0.123706	0.113462	1
16:45092969-45092970	0.078788	0.111111	0.22408	0.222222	0.03125	0.015152	1
16:47197688-47197689	0.085	0.087719	0.05553	0.186326	0.192159	0.123034	1
16:48942562-48942563	0.105486	0.101124	0.070401	0.059005	0.457607	0.406699	1
16:51447047-51447048	0.096025	0.219512	0.119484	0.103909	0.749896	0.692405	1
17:81978-81979	0.379067	0.224299	0.426557	0.469828	0	0	1
17:82023-82024	0.25	0.054054	0.235986	0.201087	0	0.0375	1
17:256813-256814	0.286547	0.234286	0.3125	0.303744	0.755327	0.712429	1
17:733055-733056	0.53305	0.241379	0.369669	0.442602	0.324421	0.349159	1
17:3801331-3801332	0.342424	0.318182	0.343304	0.280228	0.724068	0.588936	1
17:5679834-5679835	0.177244	0.32	0.277778	0.208937	0.843434	0.82906	1
17:9780627-9780628	0.178322	0.15534	0.277574	0.2475	0.8625	0.758816	1
17:9780646-9780647	0.165934	0.116071	0.27809	0.251667	0.880288	0.758816	1
17:9780662-9780663	0.165033	0.116071	0.283096	0.2475	0.872931	0.73203	1
17:9780670-9780671	0.165033	0.116071	0.277478	0.2275	0.880288	0.708974	1
17:13090030-13090031	0.268406	0.28866	0.312914	0.366246	0.093223	0.052051	1
17:14191361-14191362	0.041667	0	0.059649	0.085139	0.035152	0.299784	1
17:14191369-14191370	0.057292	0	0.059649	0.085139	0.095152	0.309524	1
17:33276912-33276913	0.362331	0.383838	0.44697	0.443247	0.014786	0.005319	1
17:35339321-35339322	0.325399	0.086957	0.406471	0.460526	0.015625	0	1
17:38096019-38096020	0.045455	0.285714	0.240385	0.126623	1	1	1
17:47999211-47999212	0.201124	0.494624	0.30597	0.33358	0.493421	0.404588	1
17:50480795-50480796	0.029412	0	0	0	0.11756	0	1
17:50821801-50821802	0.159274	0.5	0.472222	0.262443	0	0	1
18:2696961-2696962	0.094507	0.061538	0.166135	0.13359	0.91633	0.88447	1
18:3457163-3457164	0.026316	0.066667	0.047619	0	0.020833	0.009804	1
18:3457165-3457166	0	0	0.035714	0.02381	0.010417	0.009804	1
18:6914199-6914200	0.258025	0.193182	0.237794	0.27819	0.247059	0.533133	1
18:11954181-11954182	0.154106	0.393939	0.18845	0.119104	0.467636	0.394097	1
18:12323297-12323298	0.42859	0.22449	0.37625	0.281225	0.088816	0.093902	1
18:13120093-13120094	0.088033	0.081081	0.14022	0.087045	0.312572	0.56875	1
18:13120101-13120102	0.102421	0.067568	0.163427	0.104317	0.302154	0.49375	1
18:15397701-15397702	0.273471	0.380435	0.25974	0.382811	0.538787	0.501061	1
18:17735968-17735969	0	0	0.058824	0.073131	0.417766	0.390328	1
18:28187584-28187585	0.083333	0.181818	0.092548	0.116667	0.732069	0.735967	1
18:28187595-28187596	0.1	0.181818	0.067308	0.195833	0.851034	0.922065	1
18:28187608-28187609	0.075926	0.181818	0.067308	0.185417	0.888276	0.869433	1
18:28187627-28187628	0.1	0.181818	0.067308	0.19375	0.871034	0.697505	1
18:32162007-32162008	0	0	0	0	0	0	1
18:36793581-36793582	0.086957	0	0.085714	0.013514	0.052632	0.068182	1
18:36825906-36825907	0	0.016129	0	0	0.033898	0.253061	1
18:45858705-45858706	0	0	0	0.034254	0.043557	0.344322	1
18:48469867-48469868	0.05	0.153846	0.033333	0	1	1	1
19:472313-472314	0	0	0	0	0.595029	0.458333	1
19:3967430-3967431	0	0	0	0	0.040816	0.522727	1
19:3967441-3967442	0	0	0	0.009804	0.010204	0.318182	1
19:5313160-5313161	0.210702	0.3	0.093865	0.198928	0.946667	0.818359	1
19:14328762-14328763	0.014286	0.031915	0.020952	0.025038	0.127315	0.295238	1
19:18694942-18694943	0.127308	0.333333	0.208431	0.141762	0.114734	0.06016	1
19:37872037-37872038	0.251307	0.179487	0.266438	0.167173	0.697846	0.609897	1
19:38874003-38874004	0	0	0.04878	0.028571	0.03125	0.02	1
19:39476760-39476761	0	0	0	0	0.198469	0.689247	1
19:39476787-39476788	0.018519	0	0.036661	0.028571	0.112356	0.4319	1
19:39696788-39696789	0.164	0.111111	0.167731	0.148551	0.969643	0.934392	1
19:42389081-42389082	0.264493	0.153846	0.114583	0.058824	1	0.9375	1
19:44295308-44295309	0.597222	0.314286	0.331731	0.416988	0.047619	0.028571	1
19:44924413-44924414	0.128445	0	0.260714	0.215168	0.61076	0.702381	1
19:47022769-47022770	0.051557	0	0.133002	0.11108	0.517857	0.396538	1
19:47764086-47764087	0.134662	0.111111	0.084192	0.22193	0.643536	0.727522	1
19:48731599-48731600	0	0	0	0.009091	0.132919	0.335648	1
19:48731629-48731630	0	0	0.005208	0.005618	0.040646	0.525	1
19:48731775-48731776	0	0	0	0	0.029412	0.464286	1
19:48731785-48731786	0	0	0	0	0.077031	0.303571	1
19:48732021-48732022	0.008	0	0	0	0.067568	0.332119	1
2:796060-796061	0.382929	0.125	0.234955	0.263889	0.267689	0.56192	1
2:796067-796068	0.125207	0.0625	0.059539	0.118056	0.151837	0.472171	1
2:946373-946374	0.1875	0.230769	0.280195	0.261638	0.186183	0.658355	1
2:2295126-2295127	0.209866	0.140127	0.2864	0.297192	0.043438	0.030745	1
2:14666717-14666718	0	0	0	0	0	0	1
2:17014165-17014166	0	0.391304	0	0	0	0	1
2:18684198-18684199	0.339578	0.448276	0.235812	0.30352	0.412346	0.615543	1
2:18684212-18684213	0.320312	0.37931	0.216313	0.30352	0.453318	0.578153	1
2:18684221-18684222	0.342813	0.448276	0.212315	0.292474	0.474151	0.578153	1
2:18684245-18684246	0.342813	0.448276	0.216313	0.30352	0.453318	0.621554	1
2:19918780-19918781	0.010417	0	0	0	0.065462	0.282392	1
2:26523953-26523954	0.039077	0.142857	0.065445	0.070624	0.346805	0.279528	1
2:27743032-27743033	0.043478	0.181818	0.025	0.021277	0.289298	0.384454	1
2:31791515-31791516	0.128878	0.02	0.021104	0.051742	0.319185	0.199602	1
2:31791523-31791524	0.134496	0.06	0.025253	0.051742	0.428976	0.334881	1
2:46280710-46280711	0.256313	0.266667	0.307353	0.278495	0.694565	0.058824	1
2:49813674-49813675	0.007143	0.064	0.062004	0.049383	0.105818	0.54	1
2:52974081-52974082	0.043713	0.055118	0.117384	0.120028	0.629379	0.649123	1
20:7017472-7017473	0.227293	0.468085	0.231104	0.263106	0.615373	0.524493	1
20:12022320-12022321	0.0625	0.347826	0.120321	0.06	0.397523	0.645833	1
20:18835829-18835830	0.24743	0.04	0.234254	0.192814	0.180555	0.244602	1
20:22430720-22430721	0.371531	0.282353	0.322228	0.348439	0.664888	0.770263	1
20:43514755-43514756	0.03125	0	0.026316	0	0.321124	0.76659	1
20:47393822-47393823	0.249722	0.116022	0.100776	0.165233	0.487729	0.602771	1
20:47393840-47393841	0.230099	0.116022	0.092079	0.15131	0.481705	0.597407	1
20:47393848-47393849	0.242021	0.116022	0.108516	0.158455	0.487877	0.611372	1
20:47393852-47393853	0.264385	0.122905	0.106056	0.162995	0.509335	0.614843	1
20:54501992-54501993	0	0.125	0.030835	0.112121	0	0.078704	1
21:6088449-6088450	0	0.057143	0	0.033333	0.295031	0.215909	1
21:22544457-22544458	0.054174	0.016949	0.025155	0.029089	0.027273	0.097222	1
21:31012720-31012721	0.315342	0.230769	0.211986	0.265423	0.367811	0.553247	1
21:36374409-36374410	0.181665	0.25	0.157762	0.242647	0.514126	0.49473	1
21:37630484-37630485	0.292208	0.3	0.295518	0.238839	0.015152	0.015625	1
21:39359536-39359537	0.040541	0.289474	0.060525	0.017241	0.128788	0.321234	1
22:48104-48105	0.105707	0	0.042163	0.026786	0.0543	0.078342	1
22:94636-94637	0	0.036765	0.042558	0.030286	0.29699	0.407378	1
22:94643-94644	0.015504	0.058394	0.037393	0.018286	0.29699	0.328885	1
22:94772-94773	0.021739	0.015625	0.008333	0.105316	0.294048	0.154468	1
22:137180-137181	0.165965	0.14433	0.288139	0.253258	0	0.023268	1
22:137191-137192	0.182876	0.137255	0.281387	0.248208	0.003788	0	1
22:137201-137202	0.182876	0.137255	0.283105	0.249342	0	0.005952	1
22:137218-137219	0.182876	0.127451	0.269383	0.243157	0.005102	0	1
22:137226-137227	0.182876	0.137255	0.281387	0.243157	0	0	1
22:137228-137229	0.189918	0.137255	0.281387	0.243157	0	0	1
22:322805-322806	0.209979	0.285714	0.294127	0.286232	0.054087	0.032003	1
22:759741-759742	0	0	0	0.028736	0.768398	0.769608	1
22:3688483-3688484	0.120813	0	0.066363	0	0.051543	0.287158	1
22:7761733-7761734	0.12797	0.094118	0.112236	0.144907	0.547281	0.657662	1
22:7761748-7761749	0.115646	0.116959	0.121129	0.157821	0.559836	0.602785	1
22:7779552-7779553	0.11774	0.194915	0.113396	0.11792	0.377289	0.407491	1
22:7779560-7779561	0.135094	0.147541	0.087966	0.095763	0.360747	0.345471	1
22:7779563-7779564	0.11664	0.140496	0.090442	0.093979	0.368636	0.345306	1
22:7779571-7779572	0.103946	0.139344	0.093647	0.094121	0.384877	0.387201	1
22:7779586-7779587	0.104037	0.155738	0.0907	0.094915	0.356563	0.341703	1
22:7779589-7779590	0.103594	0.117647	0.08621	0.083829	0.359729	0.368129	1
22:7779601-7779602	0.079021	0.107438	0.066877	0.081826	0.334934	0.321254	1
22:17974566-17974567	0.039216	0.166667	0.027778	0.091252	0.027778	0.060185	1
22:23949048-23949049	0.273208	0.371429	0.45339	0.368172	0.118705	0.229365	1
22:29543534-29543535	0.339674	0.105263	0.265957	0.337162	0	0	1
22:34429436-34429437	0.228466	0.196078	0.447686	0.290588	0	0	1
22:36586946-36586947	0	0.266667	0.052083	0	0	0	1
23:3477144-3477145	0.150908	0.147059	0.232231	0.274454	0.934137	0.881034	1
23:3477186-3477187	0.136161	0.142857	0.225009	0.297271	0.979746	0.96133	1
23:5142393-5142394	0.025	0	0.027778	0.121429	0.95	0.95	1
23:5142414-5142415	0.041129	0	0.027778	0.028571	1	1	1
23:7118187-7118188	0	0	0.033991	0.01087	0	0	1
23:10036718-10036719	0.146307	0.235294	0.185294	0.094558	0.082175	0.3859	1
23:22158676-22158677	0.303221	0.403226	0.350128	0.289641	0	0.010773	1
23:26238737-26238738	0.334834	0.350649	0.344246	0.205683	0.599165	0.528481	1
23:36188117-36188118	0.299382	0.071429	0.186821	0.133756	0.665441	0.609848	1
23:36568200-36568201	0.008197	0.056604	0.081169	0.020542	0.038677	0.040816	1
23:37072538-37072539	0.334367	0.173913	0.226061	0.360215	0.052211	0.046537	1
23:37170837-37170838	0.167838	0.269231	0.124018	0.216471	0.519868	0.47002	1
23:38284366-38284367	0.035714	0	0.008929	0	0.204167	0.571895	1
23:42015824-42015825	0	0	0	0.021739	0	0.055556	1
23:45077886-45077887	0	0	0	0	0	0	1
24:799370-799371	0.044118	0.055556	0.05	0.027778	0.13905	0.070505	1
24:963751-963752	0.0625	0.148936	0.04541	0.121753	0.320513	0.387148	1
24:963759-963760	0.059061	0.137255	0.014863	0.115801	0.344444	0.41624	1
24:12689894-12689895	0	0	0	0	0.033333	0.35119	1
24:17875127-17875128	0.028113	0.051402	0.012967	0.040283	0.022983	0.305737	1
24:31871858-31871859	0.009804	0.027778	0.074634	0.025483	0.287938	0.355925	1
24:32005217-32005218	0.224645	0.042553	0.301994	0.267857	0	0	1
24:32281565-32281566	0.0125	0.021739	0.011364	0.021739	0.333817	0.304545	1
24:32281585-32281586	0.011628	0.102041	0.022222	0.032609	0.323657	0.378788	1
24:34243590-34243591	0.05	0.333333	0.03125	0.025	0.947368	0.907738	1
24:34290605-34290606	0	0	0	0	0.035714	0.044834	1
24:38013856-38013857	0.017857	0.246575	0.059474	0.020528	0.294289	0.320112	1
24:38013862-38013863	0.025424	0.12987	0.048077	0.012195	0.231061	0.490785	1
25:2170071-2170072	0.386762	0.244186	0.324592	0.240479	0.626805	0.703134	1
25:2170105-2170106	0.320897	0.152941	0.232906	0.218859	0.474611	0.557101	1
25:4619778-4619779	0	0	0	0	0.094604	0.529453	1
25:4619805-4619806	0.019487	0	0.01087	0.003289	0.036962	0.415849	1
25:13784345-13784346	0.255037	0.421053	0.461712	0.379851	0.539735	0.681111	1
25:16541558-16541559	0.295886	0.227273	0.427769	0.40631	0.008475	0.03971	1
25:29920724-29920725	0.098485	0.152941	0.263228	0.107937	0.591313	0.423274	1
25:33752794-33752795	0	0	0.016667	0	0.095238	0.372549	1
25:35788344-35788345	0.027027	0.268293	0.110584	0.202778	0.046512	0	1
3:2821264-2821265	0.321088	0.364583	0.387398	0.407258	0.599802	0.732051	1
3:4293857-4293858	0.19305	0.111111	0.11123	0.152213	0.43316	0.35809	1
3:20765823-20765824	0.052042	0.061224	0.03765	0.047544	0.118022	0.347078	1
3:23443939-23443940	0.234983	0.05	0.209425	0.113773	0	0	1
3:24344302-24344303	0	0.066667	0	0	0.180556	0.754181	1
3:24344320-24344321	0	0	0.013158	0	0.222222	0.590301	1
3:28068363-28068364	0	0.162791	0.049043	0	0	0.058824	1
3:30461004-30461005	0.110795	0	0.190977	0.032609	0.247111	0.790676	1
3:30461017-30461018	0.110795	0	0.199749	0.043478	0.25344	0.522528	1
3:47328711-47328712	0.008197	0	0	0	0	0	1
3:47328726-47328727	0	0	0	0	0	0	1
3:55819442-55819443	0.196923	0.235294	0.0625	0.059414	0.526455	0.622159	1
3:56488027-56488028	0.045269	0.111111	0.0875	0.049002	0.680672	0.908974	1
3:58322023-58322024	0.338889	0.32	0.460445	0.331197	0.11396	0.162776	1
3:61065345-61065346	0.307111	0.372549	0.483766	0.425	0	0	1
4:5274516-5274517	0	0	0	0	0	0	1
4:11207970-11207971	0.246569	0.155556	0.274043	0.356164	0.869195	0.793617	1
4:13633850-13633851	0	0	0.018519	0.014286	0	0	1
4:24033274-24033275	0.055556	0.032787	0.049634	0.043016	0.311054	0.321659	1
4:24033299-24033300	0.027027	0	0.033333	0.015957	0.285728	0.383739	1
4:43586205-43586206	0.057714	0.088889	0.340774	0.5	0.073737	0.059524	1
4:43586225-43586226	0.057714	0.108696	0.3734	0.557692	0.064646	0	1
4:57163715-57163716	0.346667	0.33871	0.344975	0.309432	0.119705	0.045029	1
4:64946152-64946153	0.069902	0	0.004902	0.010417	0.967742	0.954545	1
4:67604989-67604990	0	0	0	0	0	0	1
4:71727601-71727602	0.078067	0.05	0.067168	0.028125	0.964683	0.988636	1
4:76314374-76314375	0.151478	0.065395	0.092636	0.053844	0.408082	0.578853	1
4:76314380-76314381	0.111039	0.046602	0.092525	0.065819	0.360087	0.470275	1
4:76314406-76314407	0.160074	0.056905	0.117725	0.090819	0.597624	0.711873	1
4:76320068-76320069	0.180208	0.062341	0.135694	0.1416	0.606786	0.76639	1
4:76320088-76320089	0.146147	0.044867	0.107761	0.101547	0.551531	0.724873	1
4:76320094-76320095	0.184064	0.044218	0.134855	0.106322	0.636837	0.781977	1
4:76320112-76320113	0.268018	0.061412	0.159453	0.141347	0.733884	0.821296	1
4:76320230-76320231	0.157878	0.042524	0.11089	0.156145	0.472599	0.620964	1
4:76320247-76320248	0.124721	0.026008	0.10013	0.102176	0.434008	0.625112	1
4:76320250-76320251	0.080677	0.022989	0.078397	0.087766	0.354208	0.507687	1
4:76320258-76320259	0.148838	0.03657	0.105445	0.130056	0.546868	0.713127	1
4:76320262-76320263	0.129645	0.036849	0.107352	0.116329	0.5101	0.691501	1
4:76320268-76320269	0.153633	0.036802	0.091003	0.136594	0.44966	0.642334	1
4:76320272-76320273	0.148497	0.039092	0.111208	0.119261	0.472459	0.641369	1
4:76320492-76320493	0.023767	0.01169	0.029349	0.026088	0.209232	0.338381	1
4:76320502-76320503	0.041896	0.008372	0.04798	0.027842	0.272456	0.530631	1
4:76320528-76320529	0.114963	0.033676	0.078047	0.068002	0.460305	0.617244	1
4:76320540-76320541	0.146443	0.026126	0.073309	0.068996	0.419047	0.549818	1
4:76320637-76320638	0.18645	0.030488	0.076653	0.065337	0.326332	0.450842	1
4:76320641-76320642	0.274951	0.063116	0.144093	0.139049	0.558272	0.71943	1
4:76320670-76320671	0.279324	0.062947	0.164517	0.148449	0.557903	0.695451	1
4:76320857-76320858	0.118397	0.061176	0.082364	0.066037	0.375119	0.562323	1
4:76320865-76320866	0.122328	0.015317	0.075021	0.036769	0.437883	0.522826	1
4:76320880-76320881	0.149854	0.029979	0.093361	0.063235	0.378981	0.584723	1
4:76320891-76320892	0.198089	0.070513	0.152398	0.086912	0.587106	0.752897	1
4:76321067-76321068	0.163091	0.030697	0.115173	0.083301	0.516885	0.706795	1
4:76321083-76321084	0.160785	0.039334	0.111415	0.100684	0.48796	0.687463	1
4:76321085-76321086	0.149775	0.044013	0.130572	0.111162	0.486712	0.621674	1
4:76321087-76321088	0.169347	0.04235	0.123729	0.113863	0.504399	0.647184	1
4:76321089-76321090	0.186753	0.041507	0.133747	0.104142	0.543622	0.682148	1
4:76321096-76321097	0.181626	0.044784	0.136665	0.120091	0.667675	0.837583	1
4:76321161-76321162	0.173766	0.051968	0.158619	0.130288	0.610168	0.615655	1
4:76321164-76321165	0.133678	0.020854	0.08831	0.075541	0.391149	0.463535	1
4:76321169-76321170	0.156995	0.03125	0.118599	0.087534	0.560779	0.630571	1
4:76321174-76321175	0.14298	0.02629	0.098035	0.087052	0.494418	0.607341	1
4:76321183-76321184	0.106543	0.028699	0.101007	0.092698	0.481092	0.573727	1
4:76321187-76321188	0.120385	0.03028	0.093708	0.071313	0.4772	0.657858	1
4:76321191-76321192	0.134518	0.030519	0.092465	0.071441	0.277665	0.447025	1
4:76321201-76321202	0.164399	0.035662	0.122074	0.090478	0.492383	0.660426	1
4:76321215-76321216	0.118277	0.037037	0.080672	0.053508	0.27488	0.454076	1
4:76321230-76321231	0.217244	0.059363	0.116846	0.096975	0.444606	0.655281	1
4:76321284-76321285	0.285677	0.070309	0.171561	0.133887	0.494562	0.637449	1
4:76321301-76321302	0.332881	0.067594	0.197943	0.156094	0.652813	0.780277	1
4:76321304-76321305	0.216038	0.050542	0.127527	0.100771	0.530901	0.702549	1
4:76321308-76321309	0.335989	0.075619	0.225522	0.178269	0.801913	0.906682	1
4:76321327-76321328	0.160031	0.042618	0.102652	0.063208	0.323882	0.533589	1
4:76321330-76321331	0.185117	0.040009	0.102761	0.072507	0.376779	0.568764	1
4:76321400-76321401	0.156449	0.069778	0.12655	0.092906	0.3037	0.501064	1
4:76321435-76321436	0.175052	0.052348	0.109798	0.086003	0.431532	0.524292	1
4:76321437-76321438	0.182891	0.062797	0.137616	0.113112	0.597014	0.724017	1
4:76321441-76321442	0.192877	0.058671	0.127444	0.111	0.580914	0.750205	1
4:76321554-76321555	0.279102	0.075957	0.202053	0.170263	0.647306	0.79594	1
4:76321559-76321560	0.194041	0.051852	0.141587	0.121406	0.52195	0.669535	1
4:76321565-76321566	0.309672	0.070972	0.207281	0.180797	0.720675	0.851153	1
4:76321571-76321572	0.329862	0.079352	0.230054	0.194707	0.766502	0.886324	1
4:76321582-76321583	0.276298	0.064645	0.188496	0.159703	0.669144	0.826818	1
4:76321711-76321712	0.127727	0.067538	0.105392	0.091752	0.429416	0.591344	1
4:76321716-76321717	0.105255	0.028936	0.069994	0.053001	0.304871	0.461122	1
4:76321718-76321719	0.096228	0.029703	0.060241	0.050543	0.329696	0.483422	1
4:76321727-76321728	0.147971	0.043139	0.096823	0.080226	0.511355	0.65193	1
4:76321750-76321751	0.094947	0.026759	0.058611	0.046922	0.249705	0.408146	1
4:76321752-76321753	0.127564	0.031776	0.070092	0.057429	0.325122	0.445783	1
4:76321829-76321830	0.046873	0.018676	0.035639	0.046147	0.329866	0.50918	1
4:76321834-76321835	0.114911	0.028749	0.07831	0.076719	0.45541	0.700196	1
4:76321855-76321856	0.118557	0.034771	0.100584	0.089138	0.536051	0.729278	1
4:76321866-76321867	0.090499	0.027885	0.076391	0.071014	0.452306	0.611722	1
4:76321869-76321870	0.090691	0.023466	0.069314	0.065551	0.453506	0.639092	1
4:76321927-76321928	0.247788	0.105719	0.189887	0.138389	0.575451	0.792624	1
4:76321933-76321934	0.094198	0.037891	0.062689	0.046236	0.299582	0.476509	1
4:76321935-76321936	0.153865	0.042975	0.087192	0.062856	0.408722	0.597628	1
4:76321950-76321951	0.199817	0.056511	0.120049	0.086189	0.549923	0.68312	1
4:76321952-76321953	0.100033	0.032733	0.062801	0.052303	0.330118	0.446806	1
4:76322010-76322011	0.090589	0.040223	0.066785	0.053998	0.225965	0.425526	1
4:76322018-76322019	0.051451	0.017923	0.038851	0.028824	0.184122	0.400537	1
4:76322020-76322021	0.076313	0.017908	0.047336	0.04421	0.247003	0.358587	1
4:76322045-76322046	0.112255	0.032504	0.078443	0.055749	0.481908	0.687205	1
4:76322051-76322052	0.077403	0.018823	0.057174	0.030273	0.262598	0.44602	1
4:76322057-76322058	0.133505	0.040579	0.104629	0.068587	0.513207	0.745985	1
4:76322119-76322120	0.035446	0.01635	0.03081	0.035771	0.193485	0.343369	1
4:76322131-76322132	0.103945	0.02346	0.077123	0.067045	0.53886	0.725935	1
4:76322136-76322137	0.14582	0.024298	0.09966	0.096528	0.609524	0.739131	1
4:76322148-76322149	0.211879	0.040132	0.148355	0.135114	0.678402	0.816892	1
4:76322165-76322166	0.173957	0.03243	0.119791	0.103961	0.550125	0.710512	1
4:76322167-76322168	0.23445	0.051745	0.150225	0.138946	0.599752	0.70432	1
4:76322293-76322294	0.159385	0.02075	0.110481	0.088562	0.403374	0.54739	1
4:76322315-76322316	0.228603	0.034586	0.130973	0.115735	0.475141	0.701185	1
4:76322317-76322318	0.238838	0.036622	0.168571	0.153143	0.563766	0.730973	1
4:76322319-76322320	0.252046	0.035928	0.160712	0.140321	0.515002	0.631128	1
4:76322321-76322322	0.214568	0.031532	0.124699	0.132265	0.506592	0.694221	1
4:76322331-76322332	0.260835	0.033758	0.163789	0.147273	0.605138	0.771232	1
4:76322525-76322526	0.307215	0.085221	0.208735	0.164313	0.717682	0.856904	1
4:76322556-76322557	0.254529	0.064414	0.183955	0.134664	0.759097	0.851836	1
4:76322561-76322562	0.272276	0.064652	0.196689	0.148084	0.782128	0.871402	1
4:76322622-76322623	0.146524	0.053665	0.111805	0.111324	0.357097	0.496791	1
4:76322626-76322627	0.220661	0.06204	0.154867	0.14534	0.588143	0.779938	1
4:76322635-76322636	0.194101	0.044456	0.143284	0.138162	0.514772	0.68965	1
4:76322638-76322639	0.178301	0.040709	0.130991	0.125089	0.493214	0.612457	1
4:76322640-76322641	0.224612	0.05265	0.153023	0.14367	0.563726	0.746381	1
4:76322869-76322870	0.158984	0.037161	0.104137	0.098196	0.354854	0.567642	1
4:76322873-76322874	0.217214	0.055661	0.159354	0.119211	0.493234	0.652962	1
4:76322876-76322877	0.202441	0.036048	0.135383	0.105037	0.329635	0.442812	1
4:76322879-76322880	0.262163	0.058615	0.176212	0.136431	0.552278	0.663242	1
4:76322893-76322894	0.181527	0.044796	0.109778	0.093933	0.364759	0.536918	1
4:76322895-76322896	0.294677	0.065208	0.184848	0.181473	0.585057	0.697519	1
4:76322899-76322900	0.329011	0.076957	0.205404	0.182288	0.707009	0.862408	1
4:76322903-76322904	0.253072	0.052746	0.1521	0.13159	0.488417	0.645395	1
4:76322905-76322906	0.301833	0.068905	0.17062	0.164817	0.561762	0.682952	1
4:76322907-76322908	0.343043	0.071429	0.194999	0.171788	0.607251	0.747431	1
4:76322909-76322910	0.276041	0.070122	0.180424	0.178582	0.593761	0.77135	1
4:76323087-76323088	0.082438	0.020517	0.052885	0.0706	0.461973	0.589321	1
4:76323100-76323101	0.102019	0.018908	0.057591	0.049447	0.465019	0.619691	1
4:76323108-76323109	0.132636	0.022917	0.05529	0.050515	0.372101	0.54381	1
4:76323111-76323112	0.115784	0.019909	0.059829	0.053069	0.390183	0.47061	1
4:76323115-76323116	0.122612	0.021568	0.06923	0.063432	0.42918	0.579365	1
4:76323128-76323129	0.087658	0.018641	0.05064	0.045785	0.342928	0.504946	1
4:76323262-76323263	0.253792	0.07791	0.149478	0.137994	0.56066	0.678335	1
4:76323298-76323299	0.402519	0.125451	0.277831	0.199411	0.690818	0.795219	1
4:76323308-76323309	0.218138	0.055869	0.16321	0.124922	0.610399	0.739432	1
4:76323882-76323883	0.12164	0.049342	0.087395	0.077309	0.366915	0.633871	1
4:76323889-76323890	0.09185	0.037461	0.068676	0.079431	0.316388	0.544772	1
4:76323891-76323892	0.111862	0.033801	0.088547	0.077743	0.455026	0.659381	1
4:76323898-76323899	0.131109	0.047518	0.100869	0.093082	0.542058	0.781451	1
4:76323905-76323906	0.253327	0.075923	0.204248	0.194131	0.757521	0.877453	1
4:76323910-76323911	0.208258	0.059655	0.153845	0.134334	0.721356	0.88615	1
4:76323917-76323918	0.104332	0.041448	0.076578	0.072465	0.363321	0.54676	1
4:76323920-76323921	0.14308	0.055787	0.10686	0.118882	0.477542	0.691602	1
4:76323923-76323924	0.068993	0.024633	0.055579	0.054203	0.302064	0.421998	1
4:76324063-76324064	0.162231	0.039474	0.133636	0.067703	0.543643	0.720408	1
4:76324088-76324089	0.172606	0.048035	0.138696	0.101412	0.629657	0.716969	1
4:76324090-76324091	0.222984	0.073913	0.218696	0.142275	0.68108	0.843598	1
4:76325933-76325934	0.16719	0.06196	0.135231	0.090779	0.330522	0.602215	1
4:76325965-76325966	0.281713	0.079408	0.164856	0.116945	0.493218	0.58501	1
5:1634615-1634616	0.386448	0.047619	0.183846	0.13389	0.725458	0.668074	1
5:8638240-8638241	0.196645	0.17757	0.306808	0.384058	0.025777	0.030682	1
5:15238935-15238936	0.36076	0.28169	0.227912	0.07177	0.122865	0.749393	1
5:17773819-17773820	0.146629	0.357143	0.197642	0.23706	0.919872	0.861476	1
5:23304477-23304478	0.040323	0.046512	0.025758	0.009804	0.154762	0.255247	1
5:23583684-23583685	0.383463	0.304965	0.454927	0.531125	0.437815	0.356429	1
5:25755008-25755009	0	0	0.129412	0.047727	0.042857	0.071937	1
5:26888832-26888833	0.061322	0.08209	0.15693	0.093704	0.580682	0.434642	1
5:26888867-26888868	0.01938	0.083333	0.147137	0.087037	0.541306	0.387559	1
5:29443988-29443989	0.095382	0	0.078869	0.084201	0.339286	0.31196	1
5:32914240-32914241	0.14624	0.24898	0.196664	0.180244	0.266675	0.455596	1
5:32914254-32914255	0.140397	0.258197	0.197836	0.17163	0.253513	0.45915	1
5:37986612-37986613	0.018519	0	0	0	0.039474	0.340278	1
5:38237247-38237248	0.013158	0	0	0	0.014706	0.011905	1
5:40723275-40723276	0.060872	0.096774	0.078542	0.038076	0.302533	0.295535	1
5:46171771-46171772	0.003597	0.016484	0.007246	0.008039	0.059528	0.339653	1
5:46171777-46171778	0.014388	0.005495	0.031347	0.009709	0.091977	0.4692	1
5:50008631-50008632	0.04878	0	0.021739	0.033333	0.074099	0.543779	1
5:51157909-51157910	0.246774	0.257143	0.064382	0.190396	0.632116	0.778186	1
5:52348057-52348058	0.317726	0.183099	0.31035	0.243792	0.22645	0.496612	1
5:52540753-52540754	0.422867	0.37931	0.381599	0.337652	0.125412	0.156301	1
5:54527808-54527809	0	0	0	0	0	0	1
5:56971194-56971195	0.013158	0.021053	0.042559	0.066492	0.233689	0.381818	1
5:56971206-56971207	0.012346	0	0.027661	0.02439	0.190725	0.375758	1
5:56971228-56971229	0.03228	0	0.015464	0.012195	0.192539	0.351515	1
5:56971274-56971275	0.007463	0	0.041607	0.007812	0.188591	0.297101	1
5:56971283-56971284	0	0.03125	0.046081	0.007692	0.234809	0.332729	1
5:56971297-56971298	0	0.03125	0.03928	0.007692	0.184389	0.272343	1
5:62571305-62571306	0.068182	0.022727	0.009434	0.011628	0.022727	0.038462	1
5:67452279-67452280	0.084967	0.315789	0.115546	0.131827	0.084064	0.072482	1
5:67913561-67913562	0.064286	0.19802	0.053554	0	0.332751	0.273273	1
5:67913587-67913588	0.06338	0.19802	0.063322	0	0.340373	0.275495	1
5:68199357-68199358	0.114224	0.428571	0.053571	0.026515	0.093269	0.279032	1
5:68220312-68220313	0.103042	0.242424	0.108702	0.169222	0.376667	0.320513	1
5:68220356-68220357	0.085534	0.202899	0.07012	0.169222	0.376667	0.392628	1
5:71349860-71349861	0.015152	0.071429	0.022727	0.055556	0.055556	0.10049	1
6:29939-29940	0	0.164557	0.037987	0	0.269118	0.263889	1
6:2659404-2659405	0.033333	0	0.026021	0.01	0.398603	0.314394	1
6:3578100-3578101	0.241176	0.259843	0.159716	0.156269	0.524153	0.476032	1
6:5487136-5487137	0.013514	0.25	0.026316	0	0	0	1
6:11885992-11885993	0.299384	0.202206	0.274552	0.226085	0.451689	0.476284	1
6:14419245-14419246	0.090186	0.051948	0.054291	0.079944	0.350877	0.307116	1
6:14419249-14419250	0.092465	0.04	0.03524	0.063409	0.347953	0.284769	1
6:14419276-14419277	0.076826	0.063291	0.037265	0.07504	0.350877	0.293603	1
6:14624833-14624834	0.302384	0.462963	0.305665	0.380663	0.573121	0.331597	1
6:15906383-15906384	0.021739	0.34375	0.025433	0	0.034483	0	1
6:15956961-15956962	0	0	0	0	0	0	1
6:16155885-16155886	0.161897	0.4	0.331101	0.22766	0.032258	0.009804	1
6:19475249-19475250	0.202753	0.305556	0.05235	0.023077	0.675099	0.513889	1
6:23834217-23834218	0.144608	0.0625	0.154704	0.019231	0.150901	0.267559	1
6:24827044-24827045	0.03125	0.04878	0.023256	0.076781	0.45195	0.375185	1
6:24827077-24827078	0.042232	0.02439	0.048401	0.050505	0.435849	0.415185	1
6:26352873-26352874	0	0	0	0	0	0	1
6:33028979-33028980	0.100548	0.2	0.237633	0.083302	0.187662	0.080409	1
6:36138851-36138852	0.083916	0.032258	0.14053	0.14717	0.452193	0.642857	1
6:37637865-37637866	0.499738	0.380952	0.421344	0.340388	0.295277	0.550357	1
6:39869748-39869749	0.069322	0.162162	0.036873	0.077582	0.432887	0.191147	1
6:39869759-39869760	0.016129	0.164557	0.017544	0.070706	0.426162	0.205231	1
6:39869771-39869772	0.008065	0.139241	0	0.061388	0.412829	0.212676	1
6:39944890-39944891	0.058824	0.055556	0	0	0.368841	0.327059	1
6:40821052-40821053	0.021739	0	0.011111	0.005618	0.360743	0.087054	1
6:40821058-40821059	0.028646	0	0.059295	0.054477	0.403183	0.0697	1
6:41201910-41201911	0	0.28	0.021739	0.009615	0	0.010417	1
6:46506410-46506411	0.141667	0	0	0	0.035714	0	1
6:48360812-48360813	0.248355	0.122807	0.226403	0.267921	0	0	1
6:52762573-52762574	0.413072	0.296296	0.415966	0.522882	0.008772	0.044949	1
6:56580511-56580512	0.286671	0.130435	0.146886	0.341071	0.617914	0.440385	1
6:57480849-57480850	0.035714	0	0	0	0.314935	0.0625	1
7:3872197-3872198	0.219565	0.5	0.21978	0.174679	0.350411	0.700376	1
7:8492331-8492332	0	0	0	0.019231	0.243182	0.525269	1
7:8492335-8492336	0	0.012048	0	0.019231	0.21875	0.442473	1
7:24567500-24567501	0.320778	0.281938	0.313846	0.383861	0.598462	0.534934	1
7:34182269-34182270	0.097619	0.132075	0.068704	0.072372	0.120521	0.514678	1
7:36187914-36187915	0.371429	0	0.266234	0.141026	0.411776	0.457532	1
7:36766223-36766224	0.066327	0.090909	0.144405	0.012454	0.312904	0.42973	1
7:55023454-55023455	0.04902	0.076087	0.01145	0.008929	0.362319	0.240166	1
7:56588891-56588892	0.296101	0.088889	0.435714	0.466897	0.033333	0.158654	1
7:61233288-61233289	0.247304	0.25	0.284814	0.38621	0.050075	0.098504	1
7:64921127-64921128	0.366776	0.413793	0.278474	0.20202	0.554978	0.768253	1
7:69070561-69070562	0.376924	0.203125	0.463688	0.43359	0.015625	0.0875	1
8:6284804-6284805	0.216387	0.291667	0.169316	0.086232	0	0.021739	1
8:7651921-7651922	0.12402	0.2	0.0875	0.202299	0.291698	0.493337	1
8:10234303-10234304	0.098456	0.265306	0.225788	0.55	0.540323	0.544091	1
8:10860736-10860737	0.077656	0.030303	0.178419	0.186389	0.007937	0.03	1
8:10860741-10860742	0.077656	0.030303	0.151252	0.156389	0	0	1
8:26131239-26131240	0.160819	0.111111	0.404545	0.30622	0.104278	0.063501	1
8:26131277-26131278	0.158493	0.088889	0.354895	0.290707	0.089572	0.063501	1
8:35443569-35443570	0.016667	0.129032	0.025933	0.034091	0.113529	0	1
8:46543994-46543995	0.096699	0.155039	0.112805	0.103896	0.315006	0.367064	1
8:46543998-46543999	0.108206	0.141732	0.144008	0.1161	0.326061	0.486891	1
8:46544008-46544009	0.125828	0.178295	0.131416	0.135281	0.376803	0.543229	1
8:48710033-48710034	0	0	0.013514	0.005263	0.12376	0.392045	1
8:48710059-48710060	0.023438	0.030769	0.006494	0	0.059532	0.340278	1
8:48710069-48710070	0.015385	0.030769	0.037338	0.051652	0.156538	0.463889	1
8:50621347-50621348	0.408892	0.423423	0.376747	0.236508	0.488928	0.505807	1
8:51878590-51878591	0.04	0	0.069231	0.058442	0.172619	0.06	1
8:53955262-53955263	0	0	0.003425	0.005882	0.348743	0.281169	1
9:2002360-2002361	0.017241	0.315789	0.009804	0	0	0.011364	1
9:2687322-2687323	0.229781	0.166667	0.167109	0.382415	0	0.061667	1
9:2776855-2776856	0.033333	0.111111	0.019231	0.090909	0.284314	0.585714	1
9:2782327-2782328	0.343035	0.234043	0.312372	0.41163	0.00901	0.026549	1
9:2782351-2782352	0.352685	0.265306	0.309476	0.416838	0.004464	0.026549	1
9:9849325-9849326	0.4	0.385417	0.38457	0.285223	0.680994	0.477679	1
9:10560510-10560511	0.192179	0.04918	0.096372	0.110969	0.663632	0.466547	1
9:10560537-10560538	0.17614	0	0.092593	0.095817	0.658548	0.564815	1
9:15363849-15363850	0.118125	0.478873	0.015753	0.04587	0.233783	0.394444	1
9:22846127-22846128	0	0	0	0.019608	0.117816	0.320707	1
9:22846129-22846130	0	0	0	0.019608	0.070073	0.311869	1
9:46744510-46744511	0	0	0.005495	0	0.059028	0.326047	1
9:46748863-46748864	0.028407	0.019531	0.015956	0.013144	0.06272	0.461289	1
9:46748887-46748888	0.005358	0	0	0	0.082221	0.511905	1
9:49302870-49302871	0.036585	0.434783	0	0	0.094595	0.063353	1
9:53960627-53960628	0.28632	0.311111	0.137645	0.295605	0.645455	0.658255	1
9:53960654-53960655	0.281586	0.311111	0.177778	0.340105	0.654971	0.656696	1
9:54115299-54115300	0.343926	0.368852	0.272434	0.325441	0.672321	0.494349	1
9:54295635-54295636	0.377815	0.341615	0.258709	0.358823	0.507246	0.512536	1
1:14081-14082	0.9875	1	1	0.991936	1	1	2
1:341094-341095	0.966216	1	0.938183	0.973958	0.935345	0.602564	2
1:697142-697143	1	1	0.978261	1	1	0.958333	2
1:2217114-2217115	0.900217	1	0.929187	0.874185	0.666389	0.650812	2
1:2217132-2217133	0.918122	1	0.892823	0.894867	0.699108	0.663496	2
1:2894654-2894655	1	0.981132	0.984848	0.985075	0.986487	0.757488	2
1:2967300-2967301	1	1	1	1	0.945169	0.955303	2
1:3108499-3108500	0.990008	0.935484	1	0.989943	0.962617	0.43283	2
1:3108506-3108507	0.990445	1	0.995968	0.96983	0.962617	0.409066	2
1:3108516-3108517	0.990445	1	0.991338	0.984944	0.950698	0.39478	2
1:3108538-3108539	0.960142	0.985075	0.995968	0.989943	0.953113	0.432967	2
1:3462100-3462101	1	1	1	1	0.970606	1	2
1:3670305-3670306	1	0.75	0.986111	1	1	1	2
1:4494704-4494705	1	1	1	1	0.983333	0.853846	2
1:4565802-4565803	1	1	1	0.958333	0.808333	0.137188	2
1:5333693-5333694	1	0.823529	0.975	0.954545	1	0.944444	2
1:5366748-5366749	0.954545	1	0.982353	0.973684	1	0.692339	2
1:5366756-5366757	0.985646	1	0.940307	1	0.964912	0.63871	2
1:5366773-5366774	1	1	0.924586	0.967974	0.984615	0.659274	2
1:5366781-5366782	0.973684	0.989011	0.914894	1	0.984615	0.667339	2
1:7080557-7080558	0.985981	0.985075	0.977051	0.965312	0.972727	0.65911	2
1:7080568-7080569	0.975147	1	0.975309	0.955693	0.980224	0.669741	2
1:7080576-7080577	0.97449	0.941176	0.993827	0.980678	0.980433	0.667733	2
1:7121873-7121874	1	1	1	0.986487	1	0.700877	2
1:10524745-10524746	0.971429	1	0.96875	0.929367	0.639083	0.783414	2
1:10661131-10661132	0.960769	1	0.973684	1	0.988095	1	2
1:12210806-12210807	0.989796	1	1	1	0.876275	0.221154	2
1:12210821-12210822	0.990909	1	1	0.935606	0.845025	0.154808	2
1:12210840-12210841	0.981818	1	1	1	0.826275	0.2	2
1:12210849-12210850	0.963636	0.912281	1	1	0.826275	0.2375	2
1:12290099-12290100	1	1	1	0.969388	1	0.584091	2
1:12290108-12290109	0.981818	0.946667	0.94898	0.989796	0.942857	0.606818	2
1:12452044-12452045	0.961538	1	0.905983	0.738095	1	0.852381	2
1:12609823-12609824	0.971429	0.982143	0.992647	1	0.96875	0.439313	2
1:14630544-14630545	1	1	1	1	0.759615	0.524351	2
1:15179014-15179015	0.980769	0.890909	0.959174	0.992424	0.970588	0.935731	2
1:15735030-15735031	1	0.892857	1	1	0.942308	0.636264	2
1:16689726-16689727	0.975	1	0.967742	1	0.958333	0.617117	2
1:18207055-18207056	0.975	0.888889	0.980769	0.985577	0.840191	0.101224	2
1:18934252-18934253	0.960334	0.818182	0.894388	0.886413	0.65301	0.736467	2
1:19684500-19684501	0.963487	0.969697	0.967071	0.947391	0.950392	0.954375	2
1:21683120-21683121	0.967533	1	0.988636	0.990196	1	0.964286	2
1:23330722-23330723	0.937753	0.8	1	0.937273	0.917172	0.616848	2
1:23330756-23330757	0.990741	1	1	0.977273	1	0.735054	2
1:24168877-24168878	0.979167	0.983333	0.971014	1	0.900978	0.749091	2
1:24945055-24945056	0.969231	0.953488	0.970369	0.933259	0.509259	0.606136	2
1:25470866-25470867	1	1	0.935565	0.983607	0.585305	0.602996	2
1:25470872-25470873	1	0.981132	0.953212	0.983607	0.714988	0.651585	2
1:25639638-25639639	0.981481	0.925926	0.982754	1	0.722677	0.875947	2
1:26187882-26187883	1	1	0.977612	0.979452	0.953846	0.721805	2
1:26553772-26553773	0.961538	0.92	0.981307	1	0.96875	0.981481	2
1:27457015-27457016	0.987179	0.5	1	1	0.985294	1	2
1:27471833-27471834	0.971014	0.764706	0.916102	0.913318	0.621696	0.637952	2
1:29184130-29184131	0.829638	0.869565	0.913675	0.970612	0.969948	0.91958	2
1:34966158-34966159	0.940665	0.932203	0.960622	0.979592	0.980769	0.514706	2
1:34966174-34966175	0.991228	1	0.92724	1	0.93175	0.358193	2
1:34966187-34966188	0.991228	1	1	1	0.892911	0.239496	2
1:35045655-35045656	0.986301	0.777778	0.984375	1	0.962311	0.97541	2
1:35281142-35281143	0.979167	1	0.932127	0.933761	0.9875	0.3625	2
1:35281153-35281154	1	0.9375	1	0.961538	0.9875	0.3375	2
1:35397393-35397394	1	1	1	0.931818	1	0.692105	2
1:35615096-35615097	0.957339	1	0.993333	0.982104	1	0.39881	2
1:35615108-35615109	0.975	1	0.962302	0.974411	0.942742	0.529872	2
1:35615207-35615208	1	1	1	0.934783	0.869048	0.230263	2
1:38839269-38839270	1	1	0.964286	0.95	0.859023	0.162338	2
1:40132116-40132117	1	1	0.96875	0.98	0.919048	0.272527	2
1:40157865-40157866	1	0.724138	0.985149	1	1	0.973214	2
1:42119115-42119116	1	0.642857	0.980769	0.972222	1	0.931818	2
1:44116938-44116939	0.957429	0.818182	0.965347	0.955177	0.610317	0.739927	2
1:45034613-45034614	0.934783	1	1	0.959402	0.852339	0.172755	2
1:45092489-45092490	1	0.962963	0.979592	1	0.971264	0.795504	2
1:45392499-45392500	0.979044	1	0.95665	0.977941	1	0.630682	2
1:46537074-46537075	0.972532	1	0.986147	0.950263	0.96261	0.21584	2
1:46537086-46537087	0.992064	0.97561	0.962771	0.965606	0.952806	0.201193	2
1:46537095-46537096	1	0.97561	0.966667	0.94151	0.990196	0.449359	2
1:46669853-46669854	0.985714	0.971429	0.930307	0.964286	0.972222	0.6875	2
1:46669866-46669867	0.971429	0.942857	0.985294	0.988095	0.972222	0.61875	2
1:46669884-46669885	0.985714	1	0.98913	0.931818	0.954365	0.59375	2
1:48578199-48578200	0.965116	0.962264	0.963034	0.968254	0.875907	0.670892	2
1:48578217-48578218	0.966667	0.949153	0.957936	0.957811	0.848158	0.552738	2
1:48683954-48683955	1	1	0.970588	0.943109	1	0.478992	2
1:48698544-48698545	0.98	1	1	1	0.933333	0.391865	2
1:48752116-48752117	0.984375	1	0.991803	1	0.746939	0.239754	2
1:49489127-49489128	1	1	0.982759	1	1	0.964286	2
1:49489131-49489132	0.896825	0.777778	0.975	0.889542	1	0.964286	2
1:49489135-49489136	1	1	0.930736	0.988889	1	1	2
1:49489143-49489144	0.979167	1	0.97619	0.977778	1	1	2
1:49489147-49489148	0.979167	1	0.97619	1	0.944444	1	2
1:49489336-49489337	1	0.951613	0.973264	0.978965	0.993902	0.977273	2
1:50824040-50824041	1	1	0.969697	1	1	0.577122	2
1:50824074-50824075	1	1	0.985294	0.96875	1	0.674216	2
1:50873244-50873245	0.960299	1	0.948718	0.902525	0.763932	0.4179	2
1:50873277-50873278	0.940789	0.9375	0.965078	0.978261	0.77709	0.314306	2
1:50873280-50873281	0.95614	1	0.97561	0.98913	0.763932	0.32241	2
1:53316117-53316118	1	1	0.992857	1	0.661852	0.665441	2
1:53332140-53332141	0.984375	1	1	1	1	0.380837	2
1:53355670-53355671	1	1	0.9875	0.986487	0.964286	0.174908	2
1:53355678-53355679	0.971429	0.967742	1	0.906306	0.96131	0.212912	2
1:53355699-53355700	0.896429	0.983871	0.983333	0.972973	0.919643	0.165293	2
1:53355703-53355704	1	1	0.971429	0.879279	0.964286	0.186975	2
1:53355712-53355713	0.896429	0.983871	1	0.986487	0.964286	0.137899	2
1:53927403-53927404	1	0.666667	0.972222	1	1	1	2
1:55307577-55307578	0.801161	0.909091	0.891457	0.926209	0.564214	0.708333	2
1:56539054-56539055	0.987179	0.95	0.896313	0.983333	0.951613	0.71875	2
1:56539162-56539163	0.962963	1	1	1	0.975	0.96875	2
1:58535626-58535627	1	1	0.972222	1	1	1	2
1:58624729-58624730	1	0.526316	1	1	1	0.9375	2
10:1428-1429	0.967742	1	1	1	0.982143	0.975	2
10:98322-98323	0.977273	0.909091	1	0.969388	1	0.985294	2
10:916632-916633	1	1	1	0.967742	0.881818	0.46688	2
10:916806-916807	0.957122	1	0.935185	1	0.82934	0.43984	2
10:916824-916825	0.990566	0.982759	0.990909	0.988889	0.810345	0.337121	2
10:916838-916839	0.990566	0.965517	1	1	0.81239	0.485294	2
10:916853-916854	0.930233	1	0.963636	1	0.854763	0.364973	2
10:1011460-1011461	1	0.785714	1	0.980769	0.954545	1	2
10:1141763-1141764	0.86902	0.797468	0.894831	0.848184	0.679787	0.526224	2
10:1623318-1623319	0.876923	0.409091	0.865338	0.942857	0.73173	0.778195	2
10:1626430-1626431	0.962963	0.8	0.956897	1	0.944444	1	2
10:2939938-2939939	1	0.875	1	0.943681	0.922995	0.929567	2
10:3159138-3159139	0.933333	1	0.964286	0.954545	1	0.126832	2
10:3159147-3159148	1	1	0.961538	0.954545	0.891667	0.08837	2
10:3159168-3159169	1	1	0.925824	0.871212	1	0.286116	2
10:3714270-3714271	0.992647	0.678571	0.986301	0.983051	0.958518	0.979377	2
10:4193347-4193348	0.944444	0.9375	0.939024	1	0.605546	0.78269	2
10:4601918-4601919	1	1	0.979167	1	0.9375	1	2
10:5861277-5861278	1	1	1	1	0.979592	1	2
10:6326691-6326692	1	1	0.966162	0.989362	0.988636	0.709077	2
10:7388514-7388515	1	0.8	0.975	1	1	1	2
10:7875545-7875546	1	0.708333	0.972222	0.976744	1	0.941667	2
10:10252277-10252278	0.978261	1	0.97619	1	0.883935	0.490517	2
10:10261653-10261654	1	0.923077	0.988095	0.988889	1	0.738451	2
10:10919168-10919169	0.959524	1	0.985294	0.990566	0.894545	0.066667	2
10:10919192-10919193	0.988889	0.963415	0.992647	0.990566	0.931818	0.079167	2
10:10919242-10919243	0.967463	1	0.977586	0.984496	0.946667	0.327803	2
10:10919255-10919256	0.978836	0.957747	0.981132	0.98062	0.937411	0.313501	2
10:10950972-10950973	1	1	1	0.982759	0.972222	0.769556	2
10:12028505-12028506	0.991803	0.538462	1	0.981481	1	1	2
10:12028514-12028515	1	0.538462	0.975	1	0.964563	1	2
10:12028536-12028537	1	0.538462	0.969697	1	1	1	2
10:13147885-13147886	0.972222	0.96875	0.971875	1	1	0.971429	2
10:13552492-13552493	0.932692	0.98	0.988636	0.982337	0.888682	0.394286	2
10:13552516-13552517	0.991936	1	0.974877	0.992857	0.903209	0.386897	2
10:13583369-13583370	0.944444	1	1	1	0.954545	0.689286	2
10:16030558-16030559	0.945946	0.962264	0.9614	0.929894	0.629101	0.631271	2
10:18019834-18019835	0.985294	0.846154	1	1	0.984375	0.538462	2
10:18704759-18704760	0.975	1	0.956522	1	1	0.939167	2
10:21272524-21272525	0.98913	1	0.940205	0.971698	0.941032	0.490431	2
10:23179290-23179291	0.972973	1	0.946273	1	1	0.701426	2
10:25223350-25223351	1	1	0.987179	0.975603	1	0.762272	2
10:25670413-25670414	0.965119	1	0.969227	1	1	0.657073	2
10:26415198-26415199	0.945312	1	0.984127	0.972556	0.990566	0.738636	2
10:27236933-27236934	1	1	1	0.980769	0.944444	0.626623	2
10:27277812-27277813	0.988889	1	1	0.990385	0.980769	0.280303	2
10:28315235-28315236	0.9625	0.967742	0.967095	0.983871	0.768254	0.106121	2
10:28315245-28315246	0.953488	1	0.970565	0.933756	0.798848	0.103736	2
10:28315264-28315265	1	1	1	0.974942	0.910599	0.187202	2
10:29074962-29074963	0.906513	1	0.976744	0.903875	0.637535	0.608777	2
10:29707665-29707666	1	0.736842	0.934783	0.990741	0.990196	1	2
10:30300265-30300266	1	1	1	0.95	1	0.966667	2
10:30352010-30352011	1	0.692308	1	1	0.984127	0.914739	2
10:30908584-30908585	1	0.944444	0.980769	0.984848	0.973684	1	2
10:31274426-31274427	0.982759	1	0.908144	0.958333	0.955556	0.931235	2
10:31350649-31350650	0.930851	0.982759	0.982759	0.972973	0.894099	0.670139	2
10:31350654-31350655	1	1	0.982759	0.967047	0.990909	0.732639	2
10:31350727-31350728	0.967742	1	1	0.95	0.913399	0.801282	2
10:31350843-31350844	1	1	0.935484	1	1	0.638211	2
10:31352640-31352641	1	1	0.977273	1	0.899267	0.124242	2
10:31521416-31521417	1	0.952381	1	1	0.954584	0.254011	2
10:31616368-31616369	1	1	0.96647	0.944363	0.587516	0.820903	2
10:31616370-31616371	0.986842	1	0.978518	1	0.992188	0.992647	2
10:31859583-31859584	1	0.625	0.985714	1	0.900455	0.930556	2
10:32192118-32192119	1	1	1	1	1	0.274791	2
10:33057817-33057818	1	1	0.96	0.98	0.978873	0.668497	2
10:33195797-33195798	0.961174	0.960784	0.991667	1	0.975	0.763393	2
10:33497000-33497001	0.978873	0.705128	0.964255	0.956522	1	1	2
10:34792236-34792237	0.906511	0.923077	0.965992	0.881989	0.64693	0.861345	2
10:36965318-36965319	0.994118	0.578947	0.988636	0.978261	0.924579	0.86039	2
10:37802661-37802662	0.966667	1	0.982143	1	1	1	2
10:38174153-38174154	1	1	0.987654	1	0.96424	0.299479	2
10:38174199-38174200	0.972727	0.967391	0.965289	0.971795	0.944297	0.318182	2
10:38220779-38220780	1	1	1	1	0.973684	0.748599	2
10:38888348-38888349	1	1	0.951741	0.991228	1	0.181073	2
10:38888353-38888354	0.970588	1	0.971531	0.973684	0.952381	0.234724	2
10:38888397-38888398	0.963235	0.984127	0.985294	0.954453	1	0.226528	2
10:38943676-38943677	0.918372	0.634146	0.903811	1	0.980769	0.946387	2
10:38993843-38993844	1	1	1	1	0.97619	1	2
10:39344256-39344257	1	0.95	0.985294	1	0.980769	0.941176	2
10:42427872-42427873	0.994792	0.992366	0.995413	0.967303	0.897046	0.27619	2
10:42427916-42427917	0.994949	0.972028	0.987288	0.980583	0.87416	0.309623	2
10:42675748-42675749	0.982143	1	1	1	1	0.964286	2
10:42770624-42770625	1	1	0.992647	0.95082	0.714222	0.176042	2
10:42770661-42770662	0.945139	0.977273	0.993151	1	0.693798	0.178206	2
10:42781759-42781760	0.990476	0.934066	0.988966	1	0.860132	0.142125	2
10:42781764-42781765	0.970421	0.958763	0.983217	0.968821	0.841406	0.101518	2
10:42781801-42781802	0.957147	0.989691	1	0.988095	0.866722	0.137408	2
10:42781815-42781816	1	1	0.957143	0.969948	0.84898	0.142857	2
10:42799975-42799976	0.969388	1	0.933962	0.992754	1	0.697661	2
10:44340743-44340744	1	1	1	0.974138	0.91369	0.95	2
10:44539010-44539011	0.95	0.913043	0.965194	0.95	1	1	2
10:45075601-45075602	1	0.72093	1	1	1	0.96875	2
11:80328-80329	0.947368	1	0.983871	0.981481	0.427751	0.631206	2
11:1690546-1690547	0.985507	0.938775	1	0.98913	1	0.980392	2
11:2010980-2010981	0.990566	0.925926	0.977778	0.987805	0.869358	0.536842	2
11:2801554-2801555	0.984375	1	0.992424	1	1	0.613095	2
11:3273189-3273190	0.984848	0.923077	1	0.969231	1	1	2
11:3739313-3739314	1	0.833333	1	0.95	0.979167	0.458874	2
11:5340587-5340588	1	1	0.986111	0.967213	1	0.956522	2
11:5570167-5570168	1	0.733333	0.967742	0.878172	0.992064	0.982143	2
11:6230569-6230570	0.932899	0.985916	0.92827	0.950191	0.761876	0.676136	2
11:6307836-6307837	1	1	0.988095	1	1	1	2
11:7562210-7562211	1	1	0.944444	0.96875	0.77709	0.047619	2
11:8550444-8550445	0.955882	1	0.981818	0.948878	0.946429	0.208204	2
11:8550467-8550468	0.972973	0.941176	0.966228	0.976656	0.973214	0.205108	2
11:8587817-8587818	0.944494	0.983051	0.98	0.987864	0.661808	0.646154	2
11:8587819-8587820	0.937219	0.966102	0.956269	0.976031	0.675025	0.650962	2
11:8836168-8836169	0.929545	0.888889	0.809259	0.816176	0.75	0.560115	2
11:8889164-8889165	0.899011	1	1	1	1	0.986487	2
11:11049953-11049954	0.944444	0.8	0.970588	1	1	0.696154	2
11:14505294-14505295	0.981481	1	0.966667	0.972456	0.972138	0.711543	2
11:16290512-16290513	1	1	0.94875	0.944444	0.944444	0.398094	2
11:16290517-16290518	0.90625	0.928571	0.973684	0.962963	1	0.375367	2
11:16290536-16290537	1	1	1	0.962963	1	0.404545	2
11:16290544-16290545	0.96875	0.928571	0.891813	0.981481	0.944444	0.562121	2
11:17345905-17345906	0.9375	1	1	1	0.961538	1	2
11:18519162-18519163	1	0.769231	1	0.973684	0.841176	0.401186	2
11:18760438-18760439	1	1	0.978261	0.961538	0.954545	0.545109	2
11:18814877-18814878	0.99	1	1	0.967252	0.9625	0.572917	2
11:18984810-18984811	1	0.957143	0.987342	0.991379	1	0.728458	2
11:18984813-18984814	1	0.90411	0.977778	0.974138	0.983965	0.694444	2
11:19280063-19280064	1	0.857143	0.976744	0.954981	0.630567	0.593182	2
11:19786010-19786011	0.97619	1	0.991803	1	1	0.584111	2
11:19911709-19911710	0.971154	1	0.926829	0.960526	1	0.6625	2
11:20175795-20175796	0.97541	0.980392	0.966216	0.965294	0.907486	0.9375	2
11:21065204-21065205	0.982456	0.962963	1	1	0.944397	0.640319	2
11:21065218-21065219	1	1	0.950992	1	0.965116	0.629902	2
11:21065225-21065226	0.989362	0.966102	0.991071	0.992308	0.964286	0.614831	2
11:21067439-21067440	1	0.666667	1	0.977273	0.976744	0.931818	2
11:21520802-21520803	0.96875	0.833333	0.933333	0.97619	1	0.982143	2
11:21734254-21734255	0.978261	1	1	0.964706	0.942829	0.634137	2
11:21734264-21734265	0.996154	0.982456	0.964592	0.949804	0.937833	0.681652	2
11:21811679-21811680	0.985294	1	0.991071	0.986667	0.983607	0.648052	2
11:21887301-21887302	0.992857	0.963636	0.96619	1	0.964286	0.577083	2
11:22297537-22297538	0.933333	1	1	0.97619	1	0.752941	2
11:23226871-23226872	0.97549	1	1	0.986458	0.918714	0.349847	2
11:23456053-23456054	0.915517	1	0.95283	1	0.918831	0.221542	2
11:23498313-23498314	0.97619	0.844828	0.948864	0.988372	0.961538	1	2
11:23578765-23578766	1	1	1	1	0.99	1	2
11:24086134-24086135	0.988095	1	0.985294	1	0.985294	0.745989	2
11:24252101-24252102	0.973684	0.947368	0.986842	1	0.960247	0.72449	2
11:24687497-24687498	0.944493	1	0.990909	0.968354	0.924819	0.500344	2
11:24765101-24765102	1	1	1	0.99359	0.963636	0.538428	2
11:24765141-24765142	0.991803	1	0.981307	0.986667	1	0.3125	2
11:26054411-26054412	1	1	0.95061	0.992188	0.890836	0.699004	2
11:26054435-26054436	0.974359	1	0.946828	1	0.990566	0.625474	2
11:26412436-26412437	1	1	1	0.972973	0.989583	0.703636	2
11:26412451-26412452	0.971154	1	0.985294	0.972973	1	0.62303	2
11:26585082-26585083	0.954545	1	1	0.958333	0.96992	0.972727	2
11:27571561-27571562	0.954545	0.952381	0.951219	0.988636	0.895155	1	2
11:27703612-27703613	0.937179	0.875	0.961538	0.963542	0.951058	0.548457	2
11:27992709-27992710	0.973982	0.87234	0.963585	0.978873	0.969764	0.637882	2
11:28005377-28005378	0.972222	1	0.992857	1	0.948276	0.6875	2
11:29892688-29892689	0.95	1	0.984848	0.971429	0.912587	0.378344	2
11:32587571-32587572	1	0.851852	0.953456	0.984848	0.703947	0.7	2
11:32587586-32587587	0.954545	0.962963	0.940715	0.981481	0.810407	0.694444	2
11:32806329-32806330	0.978639	0.895833	0.924148	0.992908	0.813527	0.728683	2
11:34653835-34653836	0.933761	0.692308	0.970588	0.939394	0.672203	0.621704	2
11:35360574-35360575	0.990909	0.935484	0.990385	1	0.960317	0.703704	2
11:37270925-37270926	0.990196	0.921053	0.985294	0.983333	0.925974	0.955592	2
11:37406827-37406828	0.905652	0.935484	0.905983	0.964286	0.702866	0.625	2
11:37406836-37406837	1	1	0.980769	0.978571	0.713801	0.744048	2
11:37480435-37480436	1	1	0.977273	0.972222	0.958333	0.497436	2
11:37480446-37480447	1	1	0.977273	0.944444	1	0.45	2
11:37502948-37502949	0.970118	1	0.9875	0.994565	0.981297	0.603058	2
11:37502974-37502975	0.97093	0.926316	0.977796	0.939759	0.989362	0.712418	2
11:37517501-37517502	0.970238	1	0.95741	0.963326	0.947032	0.356437	2
11:38129099-38129100	1	1	0.971429	0.992308	0.969907	0.807065	2
11:38963376-38963377	1	0.7	0.978261	1	1	0.974359	2
11:38963383-38963384	1	0.7	0.98913	1	1	0.961538	2
11:39241439-39241440	0.97631	0.653846	0.981481	1	0.985	0.985714	2
11:40204346-40204347	0.979167	1	1	0.957143	1	0.97619	2
11:40586565-40586566	0.837895	0.857143	0.888756	0.947677	0.982143	0.761404	2
11:40592412-40592413	1	1	1	1	1	0.961623	2
11:40799138-40799139	0.980392	1	0.92619	0.946258	0.980769	0.433036	2
11:40799149-40799150	0.980392	0.895833	0.988095	1	0.950919	0.286765	2
11:41512211-41512212	0.918806	0.857143	0.880615	0.774867	0.661905	0.76413	2
11:41512249-41512250	0.922222	0.898551	0.871176	0.785649	0.607692	0.703571	2
11:41512252-41512253	0.938889	0.869565	0.866176	0.780842	0.580586	0.645807	2
11:41687348-41687349	1	0.675676	0.991228	0.990741	1	0.956522	2
11:42386884-42386885	0.944444	1	0.961538	0.981481	1	0.721154	2
11:42727909-42727910	1	1	0.950893	0.982143	1	0.887719	2
11:42749850-42749851	0.991803	1	1	1	1	1	2
11:42749854-42749855	0.983607	1	0.96875	1	0.98	1	2
11:42749866-42749867	1	1	1	1	0.983516	1	2
11:43283999-43284000	1	1	0.929167	1	1	0.48913	2
11:43291324-43291325	1	1	1	0.985714	0.951613	0.484375	2
11:43291364-43291365	0.984375	1	1	0.985714	0.951613	0.5	2
11:43511070-43511071	0.823077	0.947368	0.941176	0.983871	0.846939	0.598077	2
11:43535702-43535703	1	1	0.959459	1	1	0.949495	2
11:43541842-43541843	0.995413	1	0.962636	0.980268	1	0.720935	2
11:43563398-43563399	1	1	1	0.943285	0.977273	0.27963	2
11:43563416-43563417	0.953684	1	0.97619	0.956443	1	0.261111	2
11:43563421-43563422	1	1	0.977273	0.904719	0.977273	0.242593	2
11:44254322-44254323	1	1	0.98	0.939024	1	1	2
11:44467200-44467201	0.975	0.896552	1	1	0.517857	0.879679	2
11:45026165-45026166	0.952845	1	0.90173	0.867521	0.654356	0.877311	2
11:45102774-45102775	1	0.961538	1	1	1	1	2
12:604122-604123	0.87033	0.8	0.956102	0.989583	0.872088	0.942857	2
12:730190-730191	0.859023	0.857143	0.92131	0.905867	0.614583	0.610434	2
12:1565861-1565862	0.95	1	0.965517	0.937805	1	0.55614	2
12:1565866-1565867	0.96875	1	1	1	0.981481	0.574269	2
12:1565876-1565877	1	1	0.964286	0.97561	0.981481	0.645029	2
12:1569501-1569502	1	1	1	1	0.821429	0.516667	2
12:2412051-2412052	0.919329	1	1	0.963374	0.972619	0.607554	2
12:2412100-2412101	0.932049	0.939394	0.985294	0.968418	0.985611	0.679438	2
12:2532786-2532787	1	0.931034	0.931818	1	0.729236	0.435374	2
12:2809923-2809924	0.972973	1	1	0.987179	0.8375	0.954545	2
12:4055244-4055245	1	1	0.985294	1	0.972973	0.760188	2
12:4603418-4603419	1	0.857143	1	1	1	1	2
12:5880619-5880620	0.864286	0.882353	0.653125	0.963333	0.962251	1	2
12:7077656-7077657	0.952381	0.974359	0.979167	0.969388	0.917048	0.700236	2
12:7623224-7623225	1	0.6	1	1	0.96875	1	2
12:7843325-7843326	0.986154	1	1	1	0.958237	0.738722	2
12:9602039-9602040	0.869792	1	0.836855	0.627632	1	0.985714	2
12:9795147-9795148	1	0.8125	1	0.963415	1	1	2
12:12202077-12202078	0.983333	1	1	0.981481	1	0.9375	2
12:12555506-12555507	0.972222	1	1	0.982143	1	1	2
12:14280351-14280352	1	1	0.989362	1	1	0.885714	2
12:15044394-15044395	1	1	1	0.985714	1	0.972222	2
12:17428735-17428736	0.941014	1	0.870513	0.935484	0.870994	0.962963	2
12:18593504-18593505	0.97619	1	1	1	1	0.954545	2
12:19178013-19178014	1	1	1	1	1	1	2
12:19336719-19336720	0.932432	1	1	0.964286	1	0.702899	2
12:19596150-19596151	0.983333	1	1	1	0.943802	0.940476	2
12:22570979-22570980	0.918507	0.904762	0.891872	0.912816	0.745677	0.616352	2
12:24169221-24169222	0.967391	0.952381	0.984702	0.984615	0.977273	0.790556	2
12:24366348-24366349	0.942308	1	0.975	1	1	0.757919	2
12:24850000-24850001	0.960784	1	0.987179	0.993976	0.901658	0.435601	2
12:25227694-25227695	1	1	1	1	0.88206	0.728861	2
12:25319913-25319914	1	0.916667	0.980769	0.970588	0.897355	0.492857	2
12:25477119-25477120	0.983333	1	1	1	0.957143	0.630468	2
12:25494632-25494633	1	1	1	1	1	0.76	2
12:25494849-25494850	1	1	1	1	1	0.399471	2
12:25494859-25494860	1	1	0.953261	0.981481	0.970588	0.362434	2
12:25839768-25839769	1	1	1	0.961538	0.951128	0.653333	2
12:25869678-25869679	0.929492	1	0.990566	0.992857	0.96	0.719697	2
12:25869692-25869693	0.949367	1	0.973684	0.971429	0.888276	0.674242	2
12:27060872-27060873	0.941176	0.883721	1	1	1	0.436333	2
12:27250785-27250786	1	0.941176	0.987805	0.965517	1	0.9375	2
12:27310423-27310424	1	0.617647	0.948718	0.986842	0.906766	1	2
12:28031488-28031489	1	1	0.9625	1	0.985	1	2
12:30898123-30898124	0.982731	0.974359	0.977339	0.995536	0.985577	0.5835	2
12:30898126-30898127	0.971274	1	0.975207	0.979042	0.990385	0.66925	2
12:30898137-30898138	0.979854	0.953125	0.962165	0.995536	0.993151	0.677403	2
12:30919455-30919456	0.923295	0.916667	1	0.958333	0.839744	0.131092	2
12:30919464-30919465	0.958333	1	1	0.986111	0.807692	0.136607	2
12:32108979-32108980	0.978168	0.723684	0.919465	0.951946	0.910321	0.862456	2
12:32123280-32123281	1	0.634146	0.844907	0.978261	0.986487	1	2
12:33541323-33541324	1	1	0.991667	0.992647	0.97443	0.911442	2
12:33541327-33541328	0.953125	1	0.943182	0.967941	0.991379	0.974138	2
12:34030069-34030070	0.980769	0.981818	0.987179	1	0.730392	0.350496	2
12:34030087-34030088	0.990909	1	1	0.984615	0.916667	0.627171	2
12:34030108-34030109	0.990909	1	0.988372	1	0.710784	0.312035	2
12:35132206-35132207	1	1	0.964286	0.941176	0.966667	0.265625	2
12:35382175-35382176	0.98913	1	0.992647	0.941667	0.975	0.598814	2
12:36136363-36136364	0.975247	0.912281	1	1	0.990244	0.61051	2
12:36185105-36185106	1	0.953846	1	0.981013	0.81891	0.159722	2
12:36870843-36870844	1	1	0.963415	0.991228	0.908903	0.23	2
12:37049012-37049013	0.990385	1	0.982759	1	0.98	0.675	2
12:37049021-37049022	0.936772	0.974359	0.90896	0.984615	0.949153	0.486111	2
12:37223804-37223805	0.980769	0.875	1	1	0.986842	0.913095	2
12:37557857-37557858	1	1	1	0.983333	1	0.493902	2
12:37557870-37557871	1	0.921569	0.987805	1	0.959459	0.512957	2
12:38052700-38052701	1	1	1	1	0.983333	0.854167	2
12:40491587-40491588	0.936588	0.866667	0.935951	0.92585	0.67858	0.77381	2
12:41238939-41238940	0.879687	0.909091	0.942122	0.806548	0.669346	0.572901	2
12:41608833-41608834	1	1	1	1	1	0.714493	2
12:41889741-41889742	0.944444	0.962963	1	0.98	0.966667	0.714286	2
12:42322076-42322077	0.965517	1	1	1	0.964286	0.681818	2
12:42604986-42604987	1	0.7	1	1	0.970588	0.9375	2
12:42780568-42780569	1	0.96	1	1	0.901613	1	2
12:43416946-43416947	1	1	1	1	1	0.889113	2
12:43735534-43735535	0.964286	1	1	1	0.837121	0.143254	2
12:43905960-43905961	0.963415	1	0.970588	0.968324	0.973684	0.702941	2
12:44122608-44122609	0.82754	0.888889	0.939024	1	0.785354	0.710325	2
12:45259147-45259148	1	0.857143	0.95	1	0.96633	0.970588	2
12:45615543-45615544	1	0.923077	0.94186	0.98	0.944406	0.792593	2
12:47837099-47837100	0.944444	1	0.964286	0.973214	1	0.729167	2
12:47915537-47915538	0.986487	0.68	0.988889	0.972222	1	0.973684	2
12:49188821-49188822	0.95625	0.712121	0.922953	0.93913	0.78737	0.709909	2
13:319842-319843	1	1	0.975233	1	1	1	2
13:508408-508409	0.89966	0.97619	0.986301	1	0.85389	0.207968	2
13:508416-508417	0.938283	1	0.993506	0.961274	0.85389	0.115132	2
13:508427-508428	0.971154	0.977778	0.982395	0.935294	0.85389	0.115132	2
13:508436-508437	0.920617	1	0.987013	1	0.85389	0.154605	2
13:508438-508439	0.893784	1	0.987013	0.992647	0.884173	0.115132	2
13:508441-508442	0.961538	1	1	0.992647	0.85389	0.201754	2
13:508453-508454	0.970588	1	1	0.992647	0.909814	0.149854	2
13:995381-995382	0.973709	0.652174	0.960265	0.987705	0.982759	0.984848	2
13:1106364-1106365	0.94	1	1	1	0.96875	0.591667	2
13:1135382-1135383	0.967857	1	1	0.987179	1	0.720349	2
13:1485005-1485006	1	0.821429	1	1	0.856839	0.338057	2
13:1827714-1827715	0.981481	1	1	1	1	0.320513	2
13:2183595-2183596	1	0.666667	1	0.96875	1	0.954545	2
13:3040671-3040672	0.945788	0.904762	0.827273	0.940888	0.479418	0.676307	2
13:3286493-3286494	0.987179	1	1	1	0.91832	0.695964	2
13:3473609-3473610	1	1	1	1	1	0.986111	2
13:4021558-4021559	1	0.882353	0.970588	0.9875	0.862984	0.704167	2
13:5070380-5070381	0.981481	0.875	0.944684	1	0.958333	0.986111	2
13:5070708-5070709	1	0.689655	0.968269	0.960526	0.950385	0.956302	2
13:5199785-5199786	1	1	0.95259	1	0.982759	0.989362	2
13:5298732-5298733	0.984848	0.912281	1	1	1	0.213131	2
13:5421023-5421024	0.979158	0.957447	0.993902	0.982353	0.982759	0.578571	2
13:5644656-5644657	0.964182	1	1	0.892094	0.972222	0.300595	2
13:5644687-5644688	0.986111	1	1	0.986842	0.988889	0.447917	2
13:5644700-5644701	0.959444	1	0.958393	1	0.972222	0.5	2
13:5912824-5912825	1	0.980392	1	0.959016	0.975	0.695191	2
13:5912866-5912867	0.946429	1	0.984483	0.983607	0.966667	0.643118	2
13:6698327-6698328	0.980769	1	1	1	0.983333	0.947368	2
13:7041963-7041964	1	1	0.895833	0.972222	1	0.843434	2
13:7537651-7537652	1	0.884615	0.948276	0.973684	1	0.973684	2
13:9726223-9726224	0.978695	0.914894	0.960269	0.976378	0.777741	0.659707	2
13:9817123-9817124	0.962963	1	0.928872	1	0.978261	0.990566	2
13:10179321-10179322	0.98	1	1	0.94279	0.916071	0.336364	2
13:10186812-10186813	1	1	0.983146	0.993671	0.876246	0.71652	2
13:11168989-11168990	1	1	1	1	1	0.698529	2
13:11799435-11799436	1	0.84375	0.939171	0.982143	0.931818	0.567073	2
13:11932619-11932620	0.838244	0.939024	0.904744	0.849487	0.639904	0.610042	2
13:12033230-12033231	0.911654	0.969697	0.946909	0.962963	0.868421	0.961538	2
13:13403486-13403487	1	1	1	1	1	0.982143	2
13:16860489-16860490	0.986301	0.909091	0.992647	0.98913	0.962963	0.284091	2
13:17230531-17230532	0.989583	0.969697	0.975	0.893411	0.981481	0.269355	2
13:17469488-17469489	0.918956	0.956522	1	0.988636	1	0.951613	2
13:19617098-19617099	1	1	1	1	0.75	0.591667	2
13:20080371-20080372	0.962963	0.952381	0.964286	1	0.96875	0.97619	2
13:23352116-23352117	1	1	0.970588	0.973684	0.908816	0.872917	2
13:23598909-23598910	0.90411	0.863248	0.953472	0.965281	0.748077	0.705785	2
13:24520043-24520044	0.994186	1	0.988504	1	0.984848	0.650649	2
13:24520052-24520053	0.984043	0.992308	0.989583	1	0.969697	0.622368	2
13:24520061-24520062	0.988187	0.976923	0.971803	0.969854	0.952779	0.625232	2
13:24520077-24520078	1	0.992308	0.961386	0.990826	0.984848	0.750649	2
13:25835379-25835380	0.98361	0.963415	0.991667	0.964344	0.9438	0.595087	2
13:25835414-25835415	0.980574	0.933333	0.996894	0.97992	0.969828	0.74775	2
13:25912277-25912278	0.961538	1	1	0.934874	0.986487	1	2
13:25979861-25979862	0.988095	1	1	0.988372	0.909459	0.735431	2
13:27672341-27672342	1	1	1	0.944444	1	0.744762	2
13:28192249-28192250	1	1	1	1	1	0.698241	2
13:28192282-28192283	0.991667	1	0.990909	0.964286	1	0.760025	2
13:28256107-28256108	0.976923	1	0.980769	0.947991	0.941956	0.435309	2
13:28256117-28256118	0.962687	1	0.976206	0.984375	0.929761	0.456872	2
13:28256154-28256155	0.96126	1	0.969485	0.977311	0.986842	0.463919	2
13:28443829-28443830	0.939394	1	0.95	1	0.911538	0.33845	2
13:29447330-29447331	1	0.75	1	0.952381	0.9615	0.492963	2
13:29523521-29523522	0.986487	0.981481	0.982512	0.991071	0.940683	0.72813	2
13:29585531-29585532	0.990566	1	1	1	0.774892	0.262315	2
13:30285234-30285235	1	1	1	0.962963	0.920493	0.216878	2
13:30684605-30684606	0.978261	1	1	1	0.977273	0.693182	2
13:31955259-31955260	0.982143	1	1	0.973684	1	0.741667	2
13:32857197-32857198	1	0.571429	0.940972	0.973684	0.881579	0.958333	2
13:34299110-34299111	0.935897	1	1	1	0.883956	0.629545	2
13:38003302-38003303	1	0.727273	1	1	0.938596	0.95	2
13:38912876-38912877	0.988372	1	0.972222	0.977273	0.951613	0.940476	2
13:39480151-39480152	1	0.605263	0.956093	1	0.933704	0.915079	2
13:40258126-40258127	1	0.806452	0.949805	0.984375	0.978261	0.961538	2
13:41397688-41397689	1	1	1	0.964286	1	1	2
13:43691860-43691861	1	0.925926	1	1	0.962963	0.984848	2
13:43851915-43851916	0.954258	0.925	1	0.990741	0.532707	0.602044	2
13:45173976-45173977	0.922222	0.955556	0.821635	0.922364	0.798107	0.622256	2
13:46257028-46257029	1	0.986111	1	0.9625	1	0.401931	2
13:46257064-46257065	0.974359	0.958904	0.977097	1	0.97541	0.393651	2
13:46257069-46257070	0.980392	1	1	1	1	0.403065	2
13:46400360-46400361	1	1	0.960823	0.983259	0.651398	0.201695	2
13:46400368-46400369	1	1	0.990909	0.982143	0.662267	0.167797	2
13:47244973-47244974	0.934783	0.92	1	0.954545	0.45614	0.708772	2
13:47674174-47674175	0.958226	0.904762	0.952603	0.968	0.894958	0.931554	2
13:48199059-48199060	0.910964	1	0.900585	0.938333	0.609848	0.763258	2
13:48735944-48735945	1	0.666667	1	0.981481	0.970588	1	2
13:48944664-48944665	0.926714	0.948052	0.985641	0.973684	0.978356	0.668694	2
13:48996236-48996237	1	0.846154	0.979262	0.96875	0.82054	0.566098	2
13:48996305-48996306	1	1	0.981481	0.984375	0.907471	0.274536	2
13:49500145-49500146	0.81861	0.887324	0.732515	0.940705	0.987342	0.953704	2
13:51689576-51689577	0.984375	0.944444	0.972555	0.95	0.882305	0.203333	2
14:234634-234635	1	0.3	1	1	0.97619	0.96875	2
14:2728759-2728760	1	1	1	1	0.985714	0.628183	2
14:2728796-2728797	0.946429	1	1	0.97619	0.985714	0.686757	2
14:3908243-3908244	0.986121	1	0.968902	0.945556	0.9375	0.928922	2
14:5389180-5389181	1	1	1	1	0.985913	0.937973	2
14:5469433-5469434	0.982143	1	0.966879	0.959016	0.936007	0.656863	2
14:6511517-6511518	1	0.571429	1	1	1	0.984848	2
14:6966689-6966690	0.958329	0.993007	0.992505	0.974919	0.960648	0.697203	2
14:7166183-7166184	1	0.961538	0.9375	0.97619	0.962121	0.721429	2
14:7300016-7300017	1	0.8	1	1	0.970588	0.947368	2
14:7411358-7411359	0.975594	0.987179	0.988235	0.987682	0.972318	0.619447	2
14:7411448-7411449	1	1	0.977273	1	0.865932	0.670201	2
14:7716175-7716176	1	1	0.991667	0.956589	0.904996	0.705529	2
14:7716180-7716181	0.98913	0.956522	0.983333	0.973214	0.947368	0.478365	2
14:8083629-8083630	0.987179	0.933333	0.976551	0.913509	0.926065	0.927443	2
14:8230400-8230401	0.944444	1	1	1	0.958333	1	2
14:9168826-9168827	0.969284	0.962264	0.953833	0.969512	0.928931	0.680983	2
14:10735115-10735116	0.876881	1	0.95	0.515625	0.983871	0.975	2
14:10956496-10956497	1	1	0.947368	1	0.899038	0.736111	2
14:12294651-12294652	1	1	1	0.977273	1	0.75188	2
14:12683445-12683446	1	1	0.964286	1	0.933684	1	2
14:13638690-13638691	1	1	1	1	0.966667	1	2
14:14288182-14288183	0.9625	0.985916	0.979464	0.990545	0.950835	0.282675	2
14:15001953-15001954	1	0.736842	1	0.975	1	1	2
14:15594578-15594579	1	1	1	1	0.989796	0.989796	2
14:16168981-16168982	0.982143	0.9	0.989362	1	0.864802	0.427381	2
14:17178564-17178565	0.934211	0.911765	0.986487	0.991228	0.945455	0.474747	2
14:19116169-19116170	0.823409	0.865591	0.845506	0.805181	0.575498	0.650243	2
14:20052508-20052509	1	0.75	1	0.986111	1	0.920259	2
14:21971951-21971952	0.993976	0.969697	0.987179	1	0.912412	0.735681	2
14:23166342-23166343	0.991228	1	0.987805	1	1	0.685057	2
14:23501158-23501159	0.95	1	0.973684	1	0.872054	0.645833	2
14:23501269-23501270	1	0.967213	0.979379	1	0.96887	0.411859	2
14:24455699-24455700	0.942857	1	1	1	1	0.837662	2
14:26277945-26277946	0.988636	1	0.973214	0.943609	0.937785	0.470054	2
14:26277958-26277959	0.988636	0.953488	1	1	0.937785	0.57441	2
14:26522797-26522798	1	0.84375	0.983871	1	0.988372	0.946705	2
14:26941128-26941129	1	0.962963	0.983333	0.990385	0.974576	0.242647	2
14:26941144-26941145	1	1	0.929739	0.991071	0.981481	0.307598	2
14:26941170-26941171	0.944444	1	0.955882	0.991071	1	0.26348	2
14:26941177-26941178	1	0.806452	1	0.973214	0.966102	0.290995	2
14:28149280-28149281	0.96875	1	1	1	1	0.72619	2
14:28773828-28773829	0.996032	1	0.933983	0.991228	0.959502	0.967697	2
14:28916122-28916123	1	1	0.97619	1	0.9375	0.716247	2
14:28922257-28922258	0.966667	1	0.966667	1	1	0.338542	2
14:28922266-28922267	1	0.967742	1	0.871591	1	0.307292	2
14:28922350-28922351	0.980978	0.979592	0.975186	0.965071	0.96	0.550498	2
14:30236167-30236168	0.927098	0.875	0.964834	0.965478	0.935558	0.600626	2
14:31629281-31629282	0.989583	1	0.983333	1	0.850791	0.357143	2
14:31629309-31629310	0.938636	0.972222	0.984127	0.875	1	0.327381	2
14:31629643-31629644	0.928723	1	0.981818	1	0.973684	0.718676	2
14:31750207-31750208	1	1	1	0.982143	0.944444	0.469208	2
14:31750226-31750227	1	1	1	0.982143	0.944444	0.453079	2
14:31750237-31750238	1	1	1	1	0.9375	0.43695	2
14:31750252-31750253	0.95	1	1	1	0.944444	0.420821	2
14:32226730-32226731	1	1	1	0.983333	0.897619	0.517857	2
14:32330021-32330022	1	1	0.96875	1	1	0.370924	2
14:32330040-32330041	0.980769	1	1	1	0.96875	0.286685	2
14:32330048-32330049	1	1	1	1	1	0.297101	2
14:32367991-32367992	1	1	1	0.988235	0.99359	0.718845	2
14:32384974-32384975	0.962634	0.986301	0.976148	0.988408	0.943396	0.393229	2
14:32385048-32385049	0.954545	1	1	0.970588	1	0.119485	2
14:32385051-32385052	1	1	0.978261	0.970588	1	0.150735	2
14:32385090-32385091	0.977273	0.857143	1	0.970588	1	0.119485	2
14:32416707-32416708	1	0.9375	0.941176	1	1	0.711111	2
14:32488930-32488931	0.954545	1	0.846053	0.958333	0.987805	0.591699	2
14:32651963-32651964	0.947593	1	0.994253	1	0.861405	0.495297	2
14:34781371-34781372	0.964286	1	1	1	1	0.431818	2
14:34781382-34781383	1	1	1	1	0.946809	0.636364	2
14:35614040-35614041	0.992647	1	1	1	0.733565	0.918919	2
14:38322449-38322450	1	0.586207	0.985294	0.962264	0.962963	0.938867	2
14:39179104-39179105	1	0.933333	0.970238	0.989362	0.962264	0.40056	2
14:39179183-39179184	0.956222	0.931818	0.993827	0.989899	0.947514	0.570786	2
14:39179221-39179222	0.961039	0.93617	0.953202	0.984848	1	0.631058	2
14:39541604-39541605	1	0.903226	1	0.982143	1	0.313607	2
14:39561313-39561314	0.95841	1	0.969697	1	0.972727	0.662685	2
14:39885098-39885099	0.979746	0.777778	1	0.987179	0.986842	0.970564	2
14:41288062-41288063	0.952381	0.852941	1	1	1	0.95	2
14:41769427-41769428	0.975	0.851852	1	0.972222	0.969697	0.962056	2
14:41929360-41929361	0.932765	0.839161	0.893519	0.898174	0.686154	0.530303	2
14:42466741-42466742	0.95	0.928571	1	1	0.972222	0.555556	2
14:42572802-42572803	0.944444	0.947368	1	1	1	0.698718	2
14:42909669-42909670	1	1	0.96	1	0.711066	0.611111	2
14:43936889-43936890	1	0.529412	1	0.961538	1	1	2
14:46027303-46027304	0.768645	0.933333	0.861111	0.972222	0.849983	0.634461	2
14:47602430-47602431	0.968056	0.694444	0.896429	0.958333	1	0.748447	2
14:48177390-48177391	0.906132	0.941176	0.903723	0.920517	0.649196	0.746568	2
14:48921167-48921168	1	1	1	1	0.935484	0.901786	2
14:49023953-49023954	0.98	1	1	1	0.970588	0.690476	2
14:50533897-50533898	1	0.533333	1	0.95098	1	0.894444	2
14:50587194-50587195	0.959402	0.68	0.98	0.964286	0.963768	0.987805	2
14:50783881-50783882	0.980769	0.695652	1	0.952778	1	0.988095	2
15:151-152	0.923298	1	0.98165	0.978723	0.81625	0.565306	2
15:586921-586922	1	0.83871	0.987805	1	1	0.96	2
15:1046620-1046621	0.951219	0.828571	0.986487	0.985714	0.577011	0.49	2
15:2528493-2528494	1	1	0.983051	0.909843	0.547917	0.527778	2
15:2547071-2547072	1	1	0.96875	1	0.651247	0.680921	2
15:3677328-3677329	0.986667	1	1	1	0.988889	0.961538	2
15:3677939-3677940	0.891602	0.795918	0.954004	0.776471	0.554134	0.65389	2
15:3677945-3677946	0.916534	0.901961	0.943978	0.819485	0.56919	0.640013	2
15:3677959-3677960	0.909777	0.901961	0.940301	0.825735	0.59249	0.69114	2
15:3677963-3677964	0.909777	0.901961	0.898109	0.816544	0.553028	0.636837	2
15:3677972-3677973	0.900636	0.9	0.927521	0.829412	0.600433	0.654414	2
15:4170267-4170268	0.974359	1	0.980769	1	0.963415	0.555444	2
15:4443492-4443493	0.952433	0.889908	0.972259	0.942711	0.583024	0.528118	2
15:6227375-6227376	0.887121	0.954545	1	0.944444	0.914141	0.866071	2
15:7710898-7710899	0.981818	0.875	0.891835	0.992308	0.974359	0.728515	2
15:7895990-7895991	0.853129	0.914474	0.854461	0.902421	0.60576	0.576006	2
15:8495086-8495087	0.954545	1	1	1	0.97619	0.537088	2
15:8495098-8495099	1	1	1	1	0.97619	0.553571	2
15:8495101-8495102	0.972222	1	1	0.977273	0.97619	0.572802	2
15:8982560-8982561	0.993421	0.945205	0.982143	0.977382	0.834662	0.206952	2
15:9216958-9216959	1	1	1	0.96875	1	1	2
15:10235140-10235141	1	1	0.983871	1	1	0.652597	2
15:10542800-10542801	0.96102	1	0.984375	1	0.95	0.706667	2
15:11711365-11711366	0.988372	1	0.986487	0.786765	0.713636	0.715385	2
15:11728586-11728587	0.977941	0.93617	0.988372	0.909392	0.742716	0.794777	2
15:11778287-11778288	0.977273	0.4	0.983333	1	0.961538	1	2
15:11778300-11778301	1	0.5	0.915899	1	0.985714	0.957018	2
15:12569408-12569409	1	0.9	1	0.985294	0.983333	0.514286	2
15:12569435-12569436	0.984375	0.95	0.98	0.985294	1	0.385714	2
15:15991775-15991776	1	0.692308	1	1	1	0.991803	2
15:16056531-16056532	0.972527	1	0.975589	0.957944	0.895833	0.18985	2
15:16277790-16277791	0.978261	0.818182	1	1	0.738636	0.366667	2
15:16316457-16316458	0.988372	1	0.984375	0.932967	0.973118	0.681884	2
15:17653191-17653192	0.967213	0.862745	1	0.990385	1	1	2
15:18117794-18117795	0.990909	1	0.984848	0.982456	1	0.956522	2
15:18194472-18194473	0.970588	1	1	1	0.975	0.403183	2
15:18194518-18194519	0.964286	1	0.954545	0.97619	0.982143	0.336384	2
15:18505374-18505375	1	0.960784	1	0.990385	0.94842	0.623555	2
15:18505499-18505500	1	1	1	1	0.96875	0.868831	2
15:18505533-18505534	1	1	0.972222	1	1	0.897403	2
15:19186122-19186123	0.948043	1	0.956481	0.922406	0.991525	0.643193	2
15:19530397-19530398	1	0.966387	0.960766	0.984643	0.957444	0.673759	2
15:19530412-19530413	0.991525	0.932773	0.989474	0.990741	0.833926	0.574215	2
15:20279012-20279013	1	1	1	1	0.953125	0.985714	2
15:20567464-20567465	0.989202	0.967213	0.993589	0.987395	0.886984	0.410813	2
15:20567472-20567473	1	0.976562	0.98494	0.978439	1	0.429705	2
15:20567489-20567490	0.990385	0.984375	0.966867	0.995798	0.947859	0.455589	2
15:21050633-21050634	0.947368	1	1	1	0.942308	0.712171	2
15:21208245-21208246	0.976842	0.911111	0.972973	0.987179	0.976744	0.988636	2
15:21535261-21535262	1	1	1	1	0.96875	0.645833	2
15:21535310-21535311	0.975	1	0.951509	1	1	0.645833	2
15:21538201-21538202	0.976744	0.98	0.983333	0.920768	0.904475	0.590359	2
15:24130227-24130228	0.987179	0.981481	0.970049	0.979496	0.678366	0.574278	2
15:24589789-24589790	0.858191	0.825301	0.869361	0.840837	0.606061	0.561716	2
15:24784579-24784580	0.947788	0.948276	0.973638	0.987184	0.71114	0.754431	2
15:24967294-24967295	1	1	1	0.977778	0.883699	0.665022	2
15:25240859-25240860	0.92823	1	0.983871	1	1	1	2
15:27340048-27340049	1	0.642857	0.941176	1	1	1	2
15:27818392-27818393	1	1	0.961538	0.96271	0.779429	0.597752	2
15:27823773-27823774	1	0.921569	0.986842	0.989796	0.901654	0.253411	2
15:28782754-28782755	1	1	1	0.98	0.909341	0.1125	2
15:29135714-29135715	1	0.785714	1	0.954545	0.97619	0.707265	2
15:29768327-29768328	0.939024	0.967742	1	0.982759	0.971698	0.603987	2
15:29836452-29836453	0.950871	1	0.97973	1	0.952364	0.518868	2
15:29836462-29836463	0.947249	0.964706	0.99375	0.978448	0.985075	0.652795	2
15:29836500-29836501	0.930583	0.882353	0.943429	0.892794	0.809527	0.488186	2
15:29842309-29842310	0.987179	1	1	0.954034	0.946809	0.547609	2
15:29842314-29842315	0.987805	1	0.975973	0.982143	0.968085	0.531593	2
15:29842317-29842318	1	1	0.98913	1	0.946809	0.552336	2
15:29842321-29842322	0.97561	1	0.967391	1	0.968085	0.59839	2
15:29842353-29842354	1	0.958333	0.967391	0.972553	0.968085	0.505485	2
15:30779917-30779918	1	1	0.936647	1	1	0.575188	2
15:30901076-30901077	1	0.972973	0.977778	1	0.84	0.689898	2
15:30906047-30906048	0.942308	0.928571	0.986487	1	1	1	2
15:31352521-31352522	0.9875	1	1	1	0.460317	0.519231	2
15:32215293-32215294	1	1	1	1	1	0.379934	2
15:32669206-32669207	0.976562	0.895522	0.974996	0.980519	0.958035	0.729839	2
15:32669249-32669250	0.985507	1	0.988095	0.92823	0.934463	0.506313	2
15:32683427-32683428	1	0.972222	0.989362	1	0.924204	0.626641	2
15:32742249-32742250	0.865086	0.945455	0.759863	0.784509	1	0.991936	2
15:33621745-33621746	0.994253	1	0.958829	0.956858	0.946934	0.519243	2
15:33621791-33621792	0.976027	0.943182	0.983193	0.959524	0.938116	0.599612	2
15:35670647-35670648	0.975061	0.986301	0.968793	0.968354	0.90307	0.4825	2
15:35670650-35670651	0.970598	0.945205	0.953384	0.978458	0.894298	0.442981	2
15:35670739-35670740	0.963443	1	0.974351	1	0.980392	0.59279	2
15:35778789-35778790	0.953907	0.909091	0.988889	1	0.972222	0.587486	2
15:37045217-37045218	0.977457	0.986301	0.992188	0.986111	0.739269	0.245833	2
15:37072282-37072283	0.994444	1	0.986301	0.992308	0.976009	0.465657	2
15:37083620-37083621	1	1	0.968085	0.988636	0.922648	0.388444	2
15:37083645-37083646	1	1	0.978723	0.977273	0.985714	0.427918	2
15:38011313-38011314	1	0.636364	0.961538	1	1	0.9375	2
15:38924842-38924843	1	1	0.984375	0.96694	1	0.6875	2
15:39059286-39059287	0.943971	0.951613	0.991228	0.963768	0.6861	0.807845	2
15:39059305-39059306	0.959503	0.919355	0.937002	0.950483	0.616783	0.822989	2
15:39127271-39127272	1	1	1	0.990196	0.919599	0.318878	2
15:39225459-39225460	0.973291	1	0.978938	0.965517	0.794508	0.678523	2
15:39493215-39493216	1	1	0.961594	0.947368	0.704395	0.671402	2
15:39983973-39983974	0.963415	1	0.971676	0.938062	0.85098	0.690476	2
15:42076716-42076717	0.980769	1	0.971698	0.986842	0.977106	0.737103	2
15:42182489-42182490	0.940476	1	0.964286	0.980769	0.593567	0.75	2
15:42464819-42464820	0.930556	1	0.986301	1	0.686957	0.719464	2
15:42915690-42915691	1	1	1	1	1	1	2
15:42973818-42973819	1	1	1	1	1	1	2
15:43847155-43847156	0.932143	0.842105	0.954451	0.963235	0.701754	0.833333	2
15:45282494-45282495	0.988095	1	0.98	1	1	0.693333	2
15:46415268-46415269	0.945652	1	1	1	0.954545	0.940476	2
15:46763339-46763340	1	0.939394	1	1	1	0.648026	2
15:46763385-46763386	0.988889	0.921053	0.962963	0.989796	0.966092	0.626645	2
15:47320514-47320515	1	1	1	1	1	1	2
15:47656506-47656507	1	1	1	0.973684	1	0.943732	2
16:434862-434863	1	1	1	1	0.841187	0.731532	2
16:775770-775771	1	1	1	1	0.854545	0.238095	2
16:825058-825059	0.979167	1	0.990741	0.981132	0.957143	0.604691	2
16:825161-825162	0.951136	0.984848	0.977941	1	0.958758	0.333333	2
16:825168-825169	0.964286	1	1	1	0.958758	0.621766	2
16:1127537-1127538	0.96875	1	0.945055	0.988095	1	1	2
16:1147306-1147307	1	1	0.966667	1	0.982143	0.933575	2
16:1147311-1147312	0.988636	1	0.988889	0.9875	1	0.950483	2
16:1870756-1870757	1	1	1	1	1	1	2
16:2521971-2521972	0.909091	1	0.828571	0.872024	0.985294	0.682692	2
16:2802678-2802679	0.93708	1	0.983333	0.981818	0.983696	0.992188	2
16:2876573-2876574	0.934211	0.892857	0.890584	0.907452	0.720463	0.623932	2
16:3767583-3767584	0.972222	1	0.9375	0.96	1	0.741758	2
16:4226881-4226882	0.97619	0.962963	0.975	0.966667	0.912973	0.722851	2
16:4547167-4547168	1	1	1	1	1	0.658654	2
16:5470431-5470432	0.966803	1	0.985714	0.951546	0.987179	0.712963	2
16:5639685-5639686	0.977273	0.923077	1	1	1	0.748252	2
16:5639765-5639766	0.983871	1	0.982143	1	1	0.5625	2
16:5639863-5639864	0.972973	1	0.9625	0.987805	0.966667	0.423243	2
16:6385400-6385401	0.992754	0.963415	0.986842	0.993671	0.994898	0.326785	2
16:7167487-7167488	0.980769	1	1	1	0.935315	0.653846	2
16:7671823-7671824	0.977273	0.978947	0.972877	0.970546	0.525854	0.636848	2
16:8506605-8506606	1	1	1	0.979167	0.983333	0.641667	2
16:10478767-10478768	0.975	0.942857	1	1	1	1	2
16:11114369-11114370	1	0.740741	0.96875	0.986301	0.988095	0.933983	2
16:11159485-11159486	1	1	1	0.979167	0.74375	0.595455	2
16:11256824-11256825	0.944444	0.875	1	1	0.966667	0.292857	2
16:14968288-14968289	1	1	0.976744	1	0.952381	1	2
16:15106273-15106274	0.933333	1	0.944444	1	1	0.96875	2
16:15752234-15752235	0.975	0.878049	0.979167	1	1	1	2
16:16062927-16062928	0.981013	0.875	0.94819	0.953846	0.67514	0.753049	2
16:16805020-16805021	1	0.909091	1	1	0.920949	0.319853	2
16:17475430-17475431	0.881334	0.942308	0.906522	1	0.914855	0.939815	2
16:18559077-18559078	0.948276	1	1	0.963415	0.982143	1	2
16:19043265-19043266	0.970588	0.966667	0.982544	0.937849	0.869129	0.680958	2
16:19061555-19061556	1	0.690476	0.982143	0.978261	1	0.714286	2
16:19061586-19061587	1	0.928571	0.982143	1	0.978261	0.630952	2
16:19638090-19638091	0.980769	0.982143	0.983333	0.991228	0.925915	0.242783	2
16:19638097-19638098	0.956025	0.95	0.952381	0.979167	0.866991	0.275862	2
16:19638119-19638120	0.965116	1	0.928571	0.982456	0.908467	0.270115	2
16:19638121-19638122	0.956025	1	0.992188	0.982456	0.891018	0.252874	2
16:19677573-19677574	1	1	0.94	0.964286	0.88558	0.656583	2
16:19677577-19677578	1	1	0.9875	1	0.88558	0.651261	2
16:19677613-19677614	1	1	0.952885	0.960526	0.901442	0.654839	2
16:21246328-21246329	0.861111	1	0.892045	0.944444	0.958333	0.265385	2
16:21246367-21246368	1	0.9	1	0.944444	0.958333	0.253846	2
16:21822427-21822428	0.9875	0.944444	0.980769	0.983871	0.994792	0.924679	2
16:21943065-21943066	1	0.722222	1	0.972222	1	0.972222	2
16:21947544-21947545	1	0.954545	0.976471	0.942803	0.946318	0.675919	2
16:22685853-22685854	0.976744	0.897436	0.976744	1	0.933333	0.959459	2
16:22964345-22964346	0.985294	1	0.992064	0.989796	0.980769	1	2
16:23037592-23037593	0.986842	1	0.973499	0.993333	0.973404	0.688871	2
16:23377095-23377096	0.928261	1	1	1	0.984375	0.407246	2
16:23377117-23377118	1	1	0.968246	0.89011	0.96875	0.335507	2
16:23377127-23377128	1	1	0.951613	0.961538	0.973011	0.373485	2
16:23849763-23849764	1	1	1	1	0.95	0.911058	2
16:26488707-26488708	0.932203	0.857143	0.952381	0.976111	0.991667	0.6396	2
16:26921153-26921154	0.970887	0.962441	0.939736	0.963836	0.696488	0.774955	2
16:26996783-26996784	0.97973	0.958333	0.967469	0.97619	0.953947	0.602679	2
16:29289429-29289430	0.997436	0.987013	0.985703	0.981816	0.961458	0.706938	2
16:30193673-30193674	0.954545	1	0.966667	0.9375	0.687584	0.389824	2
16:30193682-30193683	1	1	1	1	0.700405	0.43109	2
16:32563644-32563645	0.99	0.964286	0.974291	0.978261	0.957955	0.34129	2
16:32563659-32563660	1	1	1	0.918643	0.963636	0.315161	2
16:32563663-32563664	0.990909	1	0.963995	1	0.946591	0.270968	2
16:32588635-32588636	1	1	0.977885	0.974576	0.987179	0.569024	2
16:32854017-32854018	1	0.913043	0.928571	1	1	0.717803	2
16:33231438-33231439	1	1	1	1	0.954545	0.964286	2
16:33452055-33452056	0.991228	0.935484	0.953205	0.962587	0.957895	0.630526	2
16:33452063-33452064	0.960897	0.921875	0.991803	0.943881	0.988636	0.632532	2
16:33535220-33535221	0.961538	0.833333	1	1	0.905836	0.1125	2
16:33720682-33720683	0.96	0.9	1	1	1	0.941176	2
16:35500983-35500984	0.962963	0.978261	1	1	0.895309	0.599818	2
16:35531131-35531132	0.968085	1	0.972222	0.982143	0.970238	1	2
16:35765395-35765396	0.988095	1	0.965861	0.991228	0.990741	0.719697	2
16:36500358-36500359	0.954545	1	0.953714	0.983333	0.931034	1	2
16:37844064-37844065	0.978723	1	0.965116	1	0.934783	0.558119	2
16:38454337-38454338	0.973495	0.885246	1	0.973417	0.91369	0.592033	2
16:39094830-39094831	1	1	0.964286	0.975	0.91958	0.701754	2
16:39550795-39550796	1	1	1	0.919697	0.70028	0.885621	2
16:39936662-39936663	1	0.909091	1	0.96875	1	0.743464	2
16:40823968-40823969	0.976562	1	0.964881	0.991304	0.991667	0.744007	2
16:41493355-41493356	1	1	0.919872	0.961538	1	0.991228	2
16:41493412-41493413	0.973684	1	0.954545	1	1	0.952381	2
16:42488785-42488786	0.862028	0.842105	0.741758	0.895664	0.933088	0.326852	2
16:43979556-43979557	1	0.681818	1	0.969697	0.972222	0.98	2
16:44528604-44528605	0.990566	0.859649	0.965521	0.992537	0.645769	0.703049	2
16:44892327-44892328	0.995	0.986487	0.967733	1	0.99375	0.232305	2
16:45200121-45200122	0.942308	0.862069	0.966667	0.972222	0.523585	0.714286	2
16:45200147-45200148	0.980769	0.827586	0.933333	0.972222	0.453616	0.714286	2
16:45479372-45479373	0.832637	0.904762	0.872485	0.813603	0.593649	0.633529	2
16:45916237-45916238	0.909848	0.928571	0.983871	1	0.961481	0.978261	2
16:46259784-46259785	0.965517	1	0.973353	0.984615	0.962573	0.552952	2
16:46356651-46356652	0.987805	1	0.972973	0.974359	0.974359	0.73687	2
16:47030556-47030557	1	0.863636	1	0.978261	0.96688	1	2
16:48056386-48056387	0.890714	0.73913	0.915079	0.868783	0.821053	0.715643	2
16:48056389-48056390	1	1	0.971429	1	1	1	2
16:49729443-49729444	0.988372	0.8	0.969697	0.974359	0.984375	0.879386	2
16:51465751-51465752	0.944697	0.941176	1	0.975806	0.979592	0.96	2
16:52094097-52094098	0.969136	0.649123	0.873989	0.922222	0.912646	0.907143	2
16:52286697-52286698	1	1	0.922287	0.984848	1	0.958333	2
16:52368634-52368635	1	0.9375	1	0.966667	0.978938	0.881056	2
16:53127844-53127845	0.981941	0.992126	0.984404	0.986607	0.947688	0.73385	2
16:53127871-53127872	0.946867	1	0.981532	0.972779	0.921066	0.587608	2
16:53128010-53128011	1	1	0.933333	0.9375	0.819629	0.137529	2
16:54072813-54072814	0.954545	1	0.93078	0.957143	0.601307	0.535885	2
16:54477221-54477222	1	0.913043	0.957273	0.983333	0.990909	0.977273	2
16:54488998-54488999	0.947368	1	0.986111	0.990196	0.979167	0.970588	2
16:55027981-55027982	0.930195	0.983607	0.971779	0.917411	0.718254	0.763825	2
16:55076853-55076854	0.981481	0.6	0.99	0.975	0.953571	0.936706	2
17:746723-746724	0.96875	1	0.972222	0.986111	0.935049	0.663636	2
17:1248445-1248446	0.802083	0.947368	0.899695	0.79622	0.566482	0.705556	2
17:2474991-2474992	1	0.766667	0.984848	1	0.982759	1	2
17:3243339-3243340	1	1	1	1	0.979167	1	2
17:5294265-5294266	1	0.5	1	0.958333	0.942185	0.947368	2
17:7183235-7183236	1	0.944444	0.933333	0.956522	0.944444	0.97619	2
17:7922518-7922519	0.974026	0.981481	0.993333	0.982143	0.673922	0.792979	2
17:8375504-8375505	0.983556	1	0.991803	1	0.97	0.765771	2
17:8515700-8515701	0.989583	1	0.967391	0.966856	1	0.653846	2
17:9058553-9058554	1	1	0.985294	0.985714	1	1	2
17:9058565-9058566	0.992424	1	0.962963	1	0.948148	0.988636	2
17:9258515-9258516	0.977273	1	0.96875	1	1	1	2
17:10044616-10044617	0.982759	1	1	0.984127	0.965116	0.978261	2
17:11186523-11186524	1	1	1	0.988889	0.714286	0.723485	2
17:12750492-12750493	0.931818	0.789474	1	0.945409	0.794355	0.183333	2
17:12750593-12750594	1	1	0.981481	0.983333	0.897436	0.681818	2
17:12750710-12750711	0.973214	0.926829	0.990741	0.988636	0.96875	0.627525	2
17:13125723-13125724	0.968085	0.977273	0.970564	0.924904	0.613375	0.786364	2
17:14150796-14150797	1	1	0.964286	1	0.923295	0.733333	2
17:15052664-15052665	1	1	1	0.952381	1	0.744055	2
17:15490140-15490141	1	0.923077	0.979167	0.985294	0.958333	0.809941	2
17:16707356-16707357	0.979779	0.96	0.921737	0.977273	0.7625	0.45	2
17:17110748-17110749	0.991071	1	0.973684	0.985714	0.974747	0.414783	2
17:17110751-17110752	1	1	1	0.973099	0.986111	0.443876	2
17:17110771-17110772	0.932002	0.888889	1	0.985714	1	0.717043	2
17:17110813-17110814	0.994048	1	1	1	0.930127	0.290476	2
17:17110816-17110817	1	1	1	0.987805	0.930127	0.24513	2
17:17630605-17630606	1	1	0.992308	0.981818	0.966667	0.392857	2
17:17630613-17630614	0.981707	1	0.964286	0.947507	0.966667	0.414286	2
17:18061023-18061024	0.947368	1	0.958333	1	0.808571	0.294872	2
17:18061028-18061029	0.985294	1	1	1	0.733333	0.320513	2
17:18149755-18149756	0.97619	0.809524	0.866071	0.985294	0.849107	0.722588	2
17:18844567-18844568	1	0.962963	0.983333	1	1	0.983871	2
17:19827859-19827860	0.79902	0.705882	0.904545	0.802083	0.666931	0.609903	2
17:20973572-20973573	0.877289	0.938775	0.97619	0.92617	0.673287	0.714314	2
17:21236464-21236465	1	0.73913	0.987179	1	0.911111	0.9875	2
17:21421254-21421255	0.960079	0.982456	0.959645	1	0.939167	0.736437	2
17:21421291-21421292	0.9382	0.983607	0.892697	0.95614	0.890939	0.662943	2
17:22032314-22032315	0.947368	1	0.97619	1	0.983333	0.943352	2
17:22208432-22208433	1	0.64	0.923214	0.953488	1	0.978261	2
17:23162498-23162499	1	0.970588	0.975	0.983333	0.961538	0.685185	2
17:24269691-24269692	1	0.862069	0.970588	0.984375	0.853793	0.568713	2
17:24332572-24332573	0.9854	0.987805	1	0.994681	0.96916	0.266577	2
17:24332581-24332582	0.973404	1	0.972037	0.980496	0.961408	0.355734	2
17:24332603-24332604	0.984043	1	0.964255	0.984043	0.924613	0.332342	2
17:27362644-27362645	0.985079	0.981481	1	0.993976	0.972391	0.522282	2
17:27362662-27362663	0.977106	1	0.983974	0.994048	0.938272	0.514929	2
17:27362670-27362671	0.881359	1	0.975533	0.992188	0.949327	0.529635	2
17:27362680-27362681	0.977064	0.99115	0.99505	0.988095	0.981481	0.522282	2
17:27754916-27754917	1	0.666667	0.966162	0.969754	1	0.94881	2
17:27767225-27767226	0.933045	1	0.911978	1	0.972222	0.763258	2
17:28804695-28804696	0.96875	1	0.961538	1	1	0.745968	2
17:30264263-30264264	0.981132	1	0.949243	0.966438	1	0.564388	2
17:30312951-30312952	0.951389	1	1	0.966667	0.961538	0.722222	2
17:30312969-30312970	1	0.931034	0.979592	1	0.981707	0.71875	2
17:32900328-32900329	0.929735	0.957895	0.969512	0.985086	0.962264	0.683032	2
17:32900404-32900405	1	0.9	0.970588	1	0.930952	0.330357	2
17:32910110-32910111	0.962963	1	1	1	0.913194	0.632937	2
17:33105879-33105880	0.978664	1	0.95	0.992308	0.897059	0.528958	2
17:33133686-33133687	0.991379	1	0.98531	0.985741	0.93078	0.404286	2
17:33133704-33133705	0.991667	0.966102	0.972547	0.995	0.989796	0.466337	2
17:33181988-33181989	1	1	1	1	0.984848	0.496394	2
17:33182000-33182001	0.96875	1	0.915409	0.986842	1	0.480769	2
17:33182003-33182004	0.953125	1	0.96875	0.973684	1	0.496394	2
17:33182028-33182029	0.96875	1	0.984375	0.973684	1	0.527644	2
17:35011697-35011698	0.955882	1	1	0.942121	0.934783	0.587879	2
17:35193930-35193931	0.878623	0.824561	0.897364	0.900433	0.641738	0.506796	2
17:35728683-35728684	1	1	1	1	1	0.650246	2
17:35913891-35913892	1	0.882353	1	0.973684	1	1	2
17:36573997-36573998	1	0.741936	0.935897	1	0.987805	0.959459	2
17:36994185-36994186	1	0.814815	0.986111	0.986487	1	0.990909	2
17:37214152-37214153	0.918436	0.776316	0.948443	0.92168	0.686063	0.73586	2
17:37806995-37806996	0.977273	1	1	0.985714	0.89605	0.39881	2
17:37813873-37813874	1	1	0.982759	0.955882	1	0.657658	2
17:40032514-40032515	0.973684	0.933333	0.9142	0.978873	0.758741	0.490741	2
17:41273539-41273540	1	1	1	1	0.939394	1	2
17:41545407-41545408	0.988636	0.90411	1	0.988372	1	0.632611	2
17:41886977-41886978	0.958333	0.5	1	1	0.983333	0.861284	2
17:41898803-41898804	1	0.926829	0.965116	0.968457	1	0.338692	2
17:41898808-41898809	0.9875	0.93617	0.978261	0.980392	1	0.350887	2
17:43058937-43058938	0.984375	0.666667	0.974138	0.990741	0.967477	0.865727	2
17:43061433-43061434	0.951923	0.962121	0.928591	0.970566	0.855119	0.714928	2
17:44246356-44246357	0.978714	1	0.989362	0.982456	0.967185	0.297403	2
17:44246370-44246371	1	0.966102	0.986487	0.95923	0.93257	0.326623	2
17:45725302-45725303	1	1	0.976763	0.99	1	1	2
17:46095805-46095806	1	1	1	1	0.735043	1	2
17:48494189-48494190	0.900538	0.875	0.835946	0.9375	0.96	0.596817	2
17:48648557-48648558	0.85119	0.857143	0.755952	0.906373	1	0.971429	2
17:48788763-48788764	0.954545	0.521739	1	0.952381	1	1	2
17:49491510-49491511	0.93254	0.909091	0.891638	0.93388	0.972015	0.950772	2
17:50277624-50277625	0.96875	0.941176	0.942434	0.988095	0.98	0.952083	2
17:51085862-51085863	0.884173	0.948718	0.936667	0.892264	0.842134	0.714865	2
17:51085868-51085869	0.901316	0.973684	0.942756	0.941086	0.664037	0.57727	2
17:51088250-51088251	0.984735	1	0.977273	0.971264	0.988095	0.951219	2
17:51088264-51088265	0.980519	1	1	0.958333	1	0.987805	2
17:51088272-51088273	0.935065	0.831325	0.902307	0.982759	0.898033	0.937099	2
17:51371008-51371009	0.82619	0.638889	0.829167	0.970588	0.67381	0.535714	2
17:52415699-52415700	1	1	1	0.962912	0.961184	0.700881	2
17:52415716-52415717	1	0.962963	1	1	0.962179	0.664683	2
17:52415739-52415740	1	0.851852	0.961538	0.979167	0.987179	0.561508	2
17:52415744-52415745	0.941176	0.962963	1	1	0.974359	0.714286	2
17:52643067-52643068	0.962293	0.9375	0.973333	0.984848	0.716247	0.912758	2
17:52748585-52748586	1	0.984615	0.947695	1	0.965909	0.582151	2
17:52748619-52748620	1	0.9	0.989583	0.978723	0.94385	0.439125	2
17:52748628-52748629	1	0.985714	1	0.957447	0.977273	0.521739	2
17:53053292-53053293	0.918117	0.958333	0.927922	0.948583	0.581352	0.481714	2
17:53234668-53234669	0.984502	1	0.964253	0.947917	0.974576	0.437745	2
17:53234674-53234675	0.983333	1	0.991379	0.973363	0.940447	0.485784	2
17:53234714-53234715	0.991667	1	0.950501	0.987649	0.975806	0.449402	2
18:127204-127205	1	0.9	0.972222	1	1	1	2
18:391030-391031	0.985294	1	0.944444	0.988372	0.983333	0.686603	2
18:1533539-1533540	1	0.961538	0.945946	0.975	0.979167	1	2
18:1883500-1883501	1	1	0.977778	0.965909	0.926306	0.616223	2
18:1883529-1883530	0.94898	0.956522	0.989583	0.977273	0.932973	0.646893	2
18:3630458-3630459	1	1	0.985294	0.970089	1	0.972222	2
18:6346950-6346951	0.971138	0.655172	1	1	0.990741	0.918367	2
18:7325650-7325651	0.941176	0.971014	0.992857	0.992308	0.916776	0.60693	2
18:7851664-7851665	1	1	1	0.972973	0.888889	0.532407	2
18:7976388-7976389	0.676957	0.388889	0.966667	1	0.765915	0.619361	2
18:9366131-9366132	0.943804	1	0.975754	0.979868	0.991379	0.514186	2
18:9366144-9366145	1	0.947368	0.984488	0.984127	0.991379	0.554186	2
18:9366165-9366166	0.992308	0.982456	0.984488	0.971932	0.965517	0.50093	2
18:10299764-10299765	0.95	0.909091	0.975	1	0.986111	0.727941	2
18:11828634-11828635	0.952381	0.906977	0.9875	0.988372	0.988889	0.614662	2
18:13006233-13006234	0.939394	0.963415	0.983333	0.96	0.972222	0.641335	2
18:13928319-13928320	0.969697	1	1	0.984848	0.922222	0.900794	2
18:15331294-15331295	1	0.913043	0.983871	0.981481	0.957447	0.683036	2
18:15436779-15436780	0.958978	0.978723	0.960674	0.99	0.964202	0.695419	2
18:15804817-15804818	0.982759	0.957447	0.970085	0.962359	0.976045	0.579242	2
18:17582826-17582827	0.946842	1	0.982143	0.984615	0.978261	0.644608	2
18:17969956-17969957	1	1	0.945882	0.967742	1	0.698998	2
18:17969971-17969972	0.991071	1	0.908964	0.991525	0.991228	0.727299	2
18:18028480-18028481	0.950327	1	1	1	0.975904	0.657761	2
18:18028490-18028491	0.976111	1	0.996429	0.982057	0.981928	0.533476	2
18:18050100-18050101	0.977273	1	1	0.978261	0.883446	0.633929	2
18:19178852-19178853	0.981481	0.902778	0.957831	0.960031	0.639981	0.555814	2
18:19337936-19337937	1	1	0.931818	1	1	0.883038	2
18:20190704-20190705	0.971154	0.962963	0.93341	0.953602	0.710742	0.716712	2
18:21026716-21026717	1	1	1	0.96875	0.778788	0.535714	2
18:21026727-21026728	1	1	1	1	0.854545	0.511905	2
18:22080866-22080867	1	1	1	0.990566	0.928794	0.567045	2
18:22080878-22080879	1	0.962963	0.989362	0.990566	0.888254	0.594318	2
18:22174096-22174097	0.963768	0.981481	0.988889	0.97541	1	0.673333	2
18:22365689-22365690	1	0.68	0.951613	0.986111	1	0.979167	2
18:23009738-23009739	0.96875	1	0.98	1	0.983333	0.683333	2
18:23492226-23492227	0.944444	0.916667	1	0.991071	0.985714	0.736958	2
18:23611721-23611722	0.974138	1	1	1	0.936508	0.317857	2
18:23698848-23698849	0.964859	1	1	0.978723	0.965909	0.644643	2
18:23698867-23698868	0.984615	0.985075	1	0.989362	0.979167	0.725046	2
18:23777552-23777553	0.972222	1	1	1	0.944444	0.88141	2
18:23821233-23821234	0.986111	1	1	0.972973	0.979167	0.363426	2
18:23821252-23821253	1	1	0.978261	1	0.936613	0.326389	2
18:24044658-24044659	1	1	0.804029	1	0.919969	0.728448	2
18:24364440-24364441	1	0.828571	1	1	1	0.954545	2
18:24450123-24450124	0.982143	0.85	0.989362	0.870968	0.982759	0.717014	2
18:24839064-24839065	0.9625	0.95	0.918367	1	0.989362	0.414368	2
18:25651972-25651973	0.963415	1	0.988889	1	0.929158	0.33746	2
18:27206361-27206362	1	1	1	1	1	0.72619	2
18:27525116-27525117	1	1	0.983871	0.948276	1	0.974603	2
18:29668808-29668809	0.944444	1	0.961538	0.973684	0.975	1	2
18:29797698-29797699	1	1	1	1	1	0.942724	2
18:30437391-30437392	1	0.642857	0.98	0.9547	1	0.97619	2
18:32623232-32623233	0.856818	0.887755	0.941538	0.880303	0.697067	0.507832	2
18:33133576-33133577	1	0.933333	0.958333	0.979167	0.982143	1	2
18:33195541-33195542	1	0.75	0.932456	1	0.961185	0.972909	2
18:36597212-36597213	0.986842	0.611111	0.94582	0.95	0.984848	0.91875	2
18:37846563-37846564	1	0.785714	0.96875	1	1	0.952381	2
18:38420650-38420651	0.935594	0.819277	0.956811	0.878957	0.721897	0.797097	2
18:38456058-38456059	1	0.941176	0.9375	1	0.852273	0.236508	2
18:38530821-38530822	0.984848	1	0.928744	0.980769	0.926587	0.751832	2
18:38530835-38530836	0.969697	1	0.978261	0.936652	0.978261	0.610039	2
18:38563965-38563966	0.990741	1	1	0.979167	0.966667	0.491189	2
18:38661965-38661966	0.905517	0.918919	0.929167	0.958333	0.841088	0.77381	2
18:40325759-40325760	0.942308	0.970588	0.949673	0.97	0.967742	0.671429	2
18:41231629-41231630	1	0.727273	0.991379	1	0.969512	0.986842	2
18:43261342-43261343	0.980769	1	0.98	0.9375	0.95614	0.644348	2
18:43261375-43261376	0.982143	1	1	1	1	0.622609	2
18:43670349-43670350	0.949367	0.921875	0.94651	0.851748	0.67564	0.736042	2
18:43719859-43719860	0.981132	0.947368	0.939024	1	0.565625	0.641534	2
18:43913247-43913248	0.944444	1	1	1	1	0.958333	2
18:44114228-44114229	0.97561	0.897436	0.983871	0.975	0.970588	0.546078	2
18:44180395-44180396	0.988095	1	1	1	0.919118	0.439614	2
18:44528162-44528163	0.981132	0.911392	0.97072	0.985714	0.957143	0.9375	2
18:44605261-44605262	1	0.982456	0.976912	0.989583	1	0.728571	2
18:44605266-44605267	0.981818	0.983871	0.97619	1	1	0.740476	2
18:45138391-45138392	0.995536	0.969697	1	1	0.979114	0.708772	2
18:45522559-45522560	0.978261	1	1	0.964286	1	1	2
18:47079223-47079224	1	1	0.975	1	1	1	2
18:47889497-47889498	0.982759	0.956522	1	0.954545	1	0.541667	2
18:48587919-48587920	1	0.92	0.961538	0.958333	1	1	2
18:48587951-48587952	0.958333	1	1	0.964286	1	0.974576	2
18:48775677-48775678	0.968085	1	0.965517	0.970588	0.977612	0.971831	2
18:49164488-49164489	0.985	0.981132	0.989247	0.972514	1	0.733333	2
18:50900313-50900314	1	0.75	1	1	1	1	2
18:50912045-50912046	1	1	1	1	1	1	2
18:50925827-50925828	0.980202	0.681818	0.968085	1	0.9807	0.981132	2
18:50925837-50925838	0.978261	0.681818	0.946083	0.983051	0.988636	1	2
19:830764-830765	1	0.675676	0.945142	0.964286	0.928744	0.944327	2
19:1201566-1201567	0.906167	0.958904	0.90873	0.896341	0.676029	0.640873	2
19:1482568-1482569	0.95	1	0.964912	1	0.965517	0.405449	2
19:1815088-1815089	1	0.904762	0.986842	0.979167	1	0.754112	2
19:2450044-2450045	0.870843	0.84375	0.943939	0.899639	0.67316	0.805259	2
19:2525761-2525762	0.971154	1	0.99115	0.99505	0.930327	0.34873	2
19:2525772-2525773	0.978261	1	0.969711	0.967211	0.922693	0.334112	2
19:2732672-2732673	1	1	0.976744	1	0.991228	0.973333	2
19:2989969-2989970	1	1	0.953449	1	0.926179	0.709821	2
19:4975981-4975982	1	1	1	1	0.985714	1	2
19:5313165-5313166	0.988764	0.98	1	0.986301	0.967018	0.679395	2
19:7439249-7439250	0.985916	1	0.946023	1	0.95	0.709722	2
19:7439266-7439267	0.961993	1	1	1	0.961111	0.744444	2
19:8042765-8042766	0.951613	1	0.897648	0.94898	0.881507	0.825731	2
19:8042768-8042769	0.970588	1	0.864943	0.94898	0.827808	0.865497	2
19:8573595-8573596	0.978543	1	0.974938	0.973077	0.952683	0.651848	2
19:8573620-8573621	0.984305	0.986425	0.985714	0.988034	0.913333	0.477126	2
19:10676669-10676670	0.988372	0.971429	0.986487	1	0.975	0.980769	2
19:11652116-11652117	0.930499	0.916667	0.949724	0.874405	0.644105	0.626479	2
19:11672150-11672151	0.960565	1	0.945652	0.973684	0.654561	0.865532	2
19:11860945-11860946	0.990741	1	1	0.991379	0.965517	0.980769	2
19:12423362-12423363	0.964286	1	1	0.9375	0.93175	0.353955	2
19:12423366-12423367	0.962963	1	1	0.96875	0.980769	0.528398	2
19:12451565-12451566	1	0.763158	1	0.976744	0.987179	0.950709	2
19:12627585-12627586	0.964286	0.875	1	1	0.988636	0.973684	2
19:12670867-12670868	1	1	0.957143	0.979167	0.851948	0.474342	2
19:12670899-12670900	0.986111	1	0.980769	0.979167	0.952381	0.479953	2
19:12921922-12921923	0.900649	0.865385	0.909836	0.91889	0.840262	0.636813	2
19:13319373-13319374	0.990741	1	1	1	1	0.684685	2
19:13391285-13391286	0.962963	0.892857	0.95	1	0.972222	1	2
19:14072204-14072205	0.994186	0.72	1	1	0.984375	0.954545	2
19:17072915-17072916	1	0.87931	0.987179	1	1	0.988636	2
19:18565006-18565007	0.981481	1	0.988636	1	0.992647	0.930481	2
19:20237846-20237847	1	0.740741	0.97619	1	0.977094	1	2
19:20440016-20440017	0.934506	0.857143	0.930176	0.898485	1	0.683333	2
19:20600633-20600634	0.977805	0.983051	1	0.988372	0.975	0.646875	2
19:20968175-20968176	1	0.964912	0.990566	0.976744	0.956522	1	2
19:21971454-21971455	0.980769	0.578947	0.958333	1	0.951613	0.984848	2
19:21988205-21988206	1	0.962963	0.984848	0.990196	0.980769	0.916667	2
19:22132110-22132111	1	1	1	1	0.988095	0.70979	2
19:22411587-22411588	0.994118	0.974026	0.994382	1	0.939629	0.256811	2
19:22411740-22411741	1	1	0.97541	0.966595	0.919206	0.509128	2
19:23173391-23173392	1	0.8125	0.978261	1	1	0.990909	2
19:23473875-23473876	0.978261	0.896552	1	1	0.956522	0.868286	2
19:26317006-26317007	0.983333	1	1	0.990909	0.935913	0.670443	2
19:26449403-26449404	1	1	0.971023	0.981571	0.794338	0.487661	2
19:26449406-26449407	0.978992	0.893617	1	0.994845	0.817224	0.595842	2
19:26449427-26449428	1	0.914894	0.986842	1	0.852108	0.539385	2
19:26449430-26449431	0.98	0.765957	0.927193	1	0.766624	0.377113	2
19:26952409-26952410	0.978261	0.882353	0.989362	1	1	0.85422	2
19:28290606-28290607	0.992537	1	0.985075	0.907585	0.85078	0.241453	2
19:28290613-28290614	0.985294	1	0.982668	0.952991	0.898723	0.191441	2
19:28290628-28290629	0.965294	0.928571	0.974944	0.972222	0.87078	0.25052	2
19:28336488-28336489	0.985714	1	0.982759	0.953125	0.975564	0.451356	2
19:28634629-28634630	0.975	1	0.993671	0.990909	0.860899	0.151727	2
19:28634672-28634673	0.984615	0.922078	0.969623	0.981818	0.860899	0.149673	2
19:28907207-28907208	0.974183	1	0.958059	1	1	0.766715	2
19:29107696-29107697	1	1	0.979167	1	0.969388	0.477941	2
19:29107735-29107736	0.932184	0.911765	0.981481	1	0.941013	0.356618	2
19:29107741-29107742	0.940805	0.970588	1	1	0.96	0.398529	2
19:30086532-30086533	0.972222	0.461538	0.98	0.974359	0.988402	0.962293	2
19:30602878-30602879	0.840909	0.861111	0.853571	0.671171	0.958333	0.808333	2
19:30729984-30729985	0.957447	1	0.970588	0.993333	0.909277	0.943352	2
19:30824805-30824806	0.978879	1	0.98125	0.971429	1	0.9375	2
19:32370814-32370815	0.972973	0.935484	0.985714	0.965909	1	0.943411	2
19:32382442-32382443	1	1	0.977778	0.956522	0.984848	0.370833	2
19:32543857-32543858	0.992308	1	0.957598	0.990909	0.985916	0.693182	2
19:34145054-34145055	0.95	1	1	1	0.95	0.5625	2
19:36340967-36340968	1	0.833333	1	1	0.944639	0.830749	2
19:38432515-38432516	0.93081	0.906977	0.979908	0.927281	0.860896	0.827124	2
19:38668221-38668222	0.977778	0.914894	0.968723	0.977612	0.994624	0.742466	2
19:38668225-38668226	0.985714	1	0.9875	0.989362	0.967742	0.725514	2
19:38668262-38668263	1	1	0.990741	0.974436	0.994624	0.676525	2
19:39072886-39072887	0.944444	1	0.966776	1	0.827767	0.698246	2
19:39500255-39500256	0.964286	1	0.988372	1	0.959795	0.75243	2
19:40489500-40489501	0.975	1	1	1	0.970291	1	2
19:40709559-40709560	1	1	0.992064	0.993506	0.876877	0.535102	2
19:44916491-44916492	1	1	1	1	0.958333	0.929511	2
19:45927553-45927554	1	0.988636	0.972342	0.992537	0.976471	0.705214	2
19:45927560-45927561	1	0.954545	0.961925	0.99	0.974138	0.661319	2
19:45927564-45927565	0.954759	0.965909	0.989583	0.99	0.994118	0.672367	2
19:45927574-45927575	0.946355	0.943182	0.991379	0.975075	1	0.69385	2
19:46013306-46013307	0.993421	0.984615	0.977529	0.94898	0.928261	0.63141	2
19:46013335-46013336	0.944401	0.953846	0.982456	0.992958	0.97	0.567308	2
19:48014929-48014930	0.972973	0.844828	0.938116	0.984615	0.671066	0.741685	2
19:48095388-48095389	0.980796	0.62963	0.986842	1	0.958333	0.878205	2
19:48277665-48277666	0.989583	1	1	0.971429	0.942857	0.978261	2
19:48277672-48277673	0.991071	0.911765	0.988095	0.947991	1	1	2
19:48428480-48428481	0.984127	0.984127	0.982617	1	0.991803	0.990566	2
19:48752884-48752885	0.983333	0.952381	0.98913	0.988372	1	0.7	2
2:2935789-2935790	1	0.929825	0.983607	1	0.930769	0.964286	2
2:2976017-2976018	0.830972	0.786885	0.916742	0.855392	0.735797	0.419757	2
2:3211510-3211511	0.971429	1	1	0.961538	0.977273	0.728507	2
2:3273409-3273410	0.988095	1	1	0.989362	0.993056	0.376208	2
2:3273443-3273444	0.98	1	0.969318	0.967625	0.979167	0.298408	2
2:3273451-3273452	0.912222	0.932203	0.972727	0.983811	0.944513	0.298408	2
2:3280507-3280508	0.953125	1	0.942017	0.985294	1	0.364973	2
2:3593250-3593251	1	1	1	1	0.954545	0.618182	2
2:3862963-3862964	1	0.863636	0.954545	1	0.960952	0.57647	2
2:4244036-4244037	1	1	1	0.944444	0.87212	0.415627	2
2:5454003-5454004	0.91561	0.892857	0.733072	0.839212	1	0.929545	2
2:7236518-7236519	1	1	0.958333	0.983871	0.889188	0.69	2
2:7270385-7270386	1	1	1	0.985294	0.986842	0.978723	2
2:8095132-8095133	1	0.945946	1	0.981707	0.983264	0.684593	2
2:8095150-8095151	0.992754	0.974026	1	0.993902	0.98913	0.642765	2
2:8095163-8095164	0.985507	1	0.994681	0.987805	0.989362	0.691537	2
2:8325966-8325967	0.95866	1	0.991667	0.984043	0.985577	0.661327	2
2:8327432-8327433	0.995614	0.993151	0.971069	0.993448	0.97023	0.356027	2
2:8327452-8327453	0.964744	0.959732	0.980159	0.975714	0.961002	0.386606	2
2:8327460-8327461	0.991453	1	0.992593	0.997685	0.964379	0.427321	2
2:8543933-8543934	1	0.711111	1	0.986111	1	1	2
2:10412380-10412381	0.989967	1	0.984106	0.97097	0.938823	0.617219	2
2:10412409-10412410	0.969231	1	0.978378	0.987637	0.963768	0.668483	2
2:10412413-10412414	0.984928	1	0.976994	0.985587	0.941035	0.699499	2
2:10601062-10601063	0.991228	0.829787	0.956481	0.951465	0.988095	0.390071	2
2:11952605-11952606	1	1	0.954545	1	0.975	0.645928	2
2:13548964-13548965	0.93619	0.85	0.885	0.94949	0.681744	0.625	2
2:13872528-13872529	0.984848	1	1	0.957143	0.958333	1	2
2:13872537-13872538	0.929545	1	0.988372	0.978261	1	1	2
2:13987690-13987691	1	1	1	1	1	0.983333	2
2:15478374-15478375	0.942483	1	0.961538	1	0.951509	0.199132	2
2:15478390-15478391	0.978261	1	0.965517	1	0.951509	0.266749	2
2:15478404-15478405	0.906965	1	0.965517	0.955882	0.950568	0.258685	2
2:15478409-15478410	0.98913	1	1	1	0.941477	0.200993	2
2:16472504-16472505	0.923682	0.88	0.944896	0.986487	0.769556	0.731078	2
2:17198423-17198424	1	0.666667	0.988372	0.97541	0.978832	0.963415	2
2:18106636-18106637	0.992754	1	0.990196	0.954344	1	0.547009	2
2:18106656-18106657	0.962677	0.854167	0.980385	1	0.958333	0.524786	2
2:18106663-18106664	0.989842	1	1	1	1	0.491453	2
2:18106681-18106682	0.986395	1	0.96135	0.958301	0.943396	0.524786	2
2:19165847-19165848	1	0.75	0.985714	0.945652	0.988636	0.994444	2
2:19385850-19385851	1	0.888889	1	1	0.991379	0.720779	2
2:19991904-19991905	0.920516	0.94686	0.91889	0.92094	0.655907	0.719826	2
2:22157547-22157548	0.985714	0.878049	0.981818	0.97973	0.935484	0.401818	2
2:24880947-24880948	0.984375	1	0.967391	1	0.930556	0.624019	2
2:24880988-24880989	0.969697	0.909091	0.978261	1	0.753968	0.283077	2
2:24881146-24881147	1	1	0.9407	0.996183	0.971429	0.788238	2
2:26145246-26145247	1	1	0.9875	1	0.620192	0.64375	2
2:26725290-26725291	0.984848	1	1	0.980268	0.967742	0.518366	2
2:26725309-26725310	1	0.985916	0.984962	1	0.951613	0.422039	2
2:26773836-26773837	1	0.918367	0.955357	0.964286	0.939693	0.590793	2
2:27180773-27180774	0.935676	1	0.967742	0.964593	0.625714	0.644902	2
2:27857771-27857772	1	1	1	1	0.906522	0.795238	2
2:28518235-28518236	0.956522	1	0.956522	1	1	0.977396	2
2:28909175-28909176	0.930556	0.869565	0.941538	0.940299	0.773736	0.668421	2
2:29446544-29446545	0.844566	0.808511	0.943778	0.88961	0.602328	0.55576	2
2:29905462-29905463	0.994737	1	0.982906	0.976034	0.969512	0.616011	2
2:29905472-29905473	0.976636	0.971831	0.969894	1	0.981707	0.596261	2
2:30005215-30005216	0.982759	0.923077	0.983871	1	1	0.205955	2
2:30005240-30005241	1	1	0.96875	1	1	0.469603	2
2:30652011-30652012	1	0.951219	0.942857	0.988889	0.988636	0.646983	2
2:30652017-30652018	0.98	1	0.985714	0.977778	0.965909	0.584082	2
2:30675111-30675112	0.982759	1	0.903871	1	0.9375	0.206044	2
2:31410824-31410825	1	0.961538	0.980769	1	1	0.912186	2
2:32228839-32228840	1	1	1	1	1	0.544118	2
2:32567874-32567875	0.982143	1	0.907368	0.954545	0.917541	0.455882	2
2:33001765-33001766	1	1	0.958333	1	0.933333	0.609375	2
2:33001783-33001784	1	1	0.982143	0.982759	0.933333	0.5625	2
2:33001805-33001806	0.945833	1	1	1	0.933333	0.640625	2
2:33080286-33080287	0.975	0.888889	0.899425	0.982759	0.98913	0.701852	2
2:34011939-34011940	1	1	1	0.986487	1	0.401961	2
2:35710270-35710271	1	1	1	1	0.877551	0.252451	2
2:35710273-35710274	1	0.892857	0.97619	1	0.81	0.25817	2
2:35710295-35710296	1	0.964286	0.937259	0.959459	0.857143	0.220588	2
2:35710298-35710299	0.958333	1	0.986487	1	0.81	0.232843	2
2:37787279-37787280	0.961538	1	1	1	1	1	2
2:38290893-38290894	0.954545	1	0.963415	0.992064	0.959596	0.580342	2
2:39715597-39715598	1	0.777778	0.986111	0.986487	0.965347	0.96875	2
2:40158133-40158134	0.984732	0.927273	0.979596	0.992857	0.978571	0.725385	2
2:40158159-40158160	0.941898	0.967213	0.993056	0.958442	0.914781	0.706923	2
2:40403681-40403682	0.880752	1	0.979167	1	0.965909	0.430159	2
2:40403696-40403697	0.961538	0.930556	0.971698	0.991803	0.977273	0.464214	2
2:40460740-40460741	0.977342	1	0.952406	0.918616	0.939789	0.667091	2
2:44480424-44480425	0.961538	0.961538	1	0.98913	0.975806	0.727647	2
2:45604144-45604145	1	0.914286	1	1	0.966667	0.973684	2
2:46868585-46868586	0.922671	0.823529	0.972973	0.919629	0.708643	0.685688	2
2:50753997-50753998	0.977778	1	0.972028	0.958814	0.9375	1	2
2:52205190-52205191	0.980769	1	0.989362	0.986111	1	0.945946	2
2:52268204-52268205	1	0.461538	0.956522	0.95	0.845238	0.865152	2
2:53964500-53964501	1	1	0.936508	0.944444	0.671569	0.564815	2
2:55281707-55281708	0.944341	0.975309	0.941432	0.938985	0.641304	0.778209	2
2:55281755-55281756	0.938889	0.883721	0.942617	0.918984	0.679977	0.753342	2
2:58118720-58118721	0.968473	1	0.925974	0.982143	0.98	0.96875	2
2:58652288-58652289	1	0.866667	0.991071	0.974359	0.95	0.964286	2
2:58712205-58712206	0.973849	0.884615	0.986111	0.977778	1	0.98	2
2:58767340-58767341	1	1	0.990385	1	1	0.674242	2
20:45719-45720	0.934486	0.980392	0.921503	0.939346	0.900943	0.704364	2
20:231248-231249	0.962264	1	0.981481	0.987805	0.805021	0.638792	2
20:246537-246538	1	1	1	0.983333	1	1	2
20:246578-246579	1	0.848485	0.98	0.983871	1	1	2
20:377124-377125	1	1	0.952381	0.981481	0.966667	0.653005	2
20:377161-377162	0.989362	0.96875	0.993151	1	0.975	0.653005	2
20:1103320-1103321	0.987069	0.913793	0.961528	0.925	0.674038	0.858529	2
20:1158794-1158795	0.981481	1	0.98	0.937564	1	0.917508	2
20:1237163-1237164	0.957447	1	0.991071	0.967105	1	0.983871	2
20:1777011-1777012	1	1	1	1	0.990196	0.652778	2
20:2717002-2717003	0.914663	1	1	0.932737	0.920529	0.691468	2
20:2717007-2717008	0.913025	1	0.961538	0.974359	0.93984	0.614382	2
20:2717032-2717033	0.985714	0.917808	0.969231	0.966053	0.94655	0.560328	2
20:2717043-2717044	0.971429	1	0.976683	0.932105	0.908088	0.416747	2
20:2965108-2965109	1	1	1	0.958333	1	0.735043	2
20:3186450-3186451	1	1	1	0.912946	0.948043	0.973684	2
20:3186456-3186457	1	1	0.98	0.97619	0.948043	0.960526	2
20:3760331-3760332	0.966667	1	1	0.900794	1	0.754926	2
20:3949104-3949105	1	1	0.982759	1	0.977273	0.570513	2
20:3949133-3949134	1	1	1	0.983333	0.978261	0.50641	2
20:3949147-3949148	0.977273	1	0.960565	1	0.978261	0.464744	2
20:4160721-4160722	0.978261	1	1	1	1	1	2
20:4309875-4309876	1	0.642857	1	0.98	0.9375	0.933983	2
20:5384370-5384371	1	0.75	1	0.961538	0.96875	1	2
20:5384380-5384381	1	0.875	1	1	1	1	2
20:5919034-5919035	0.971429	1	1	1	0.987179	0.982759	2
20:8058440-8058441	0.961538	1	1	0.975	0.972222	0.955827	2
20:8058446-8058447	0.948276	1	1	1	0.96875	1	2
20:8058451-8058452	1	1	1	1	1	1	2
20:8205769-8205770	0.964286	1	1	1	0.879898	0.695896	2
20:8394995-8394996	0.877634	0.786667	0.947209	0.927033	0.611751	0.697581	2
20:9659199-9659200	0.966667	1	1	1	1	0.983871	2
20:10091161-10091162	1	1	0.953125	1	0.928283	0.839939	2
20:10091168-10091169	0.962963	1	0.984375	0.981818	0.837121	0.678354	2
20:11294399-11294400	0.95805	0.821429	0.881696	1	0.583529	0.583072	2
20:14126661-14126662	0.906811	0.727273	0.977273	0.796188	0.628571	0.74	2
20:14285885-14285886	0.967262	0.892308	0.991667	1	0.604405	0.546088	2
20:14321350-14321351	1	1	0.941708	0.976744	1	1	2
20:16637619-16637620	0.84	0.898305	0.943757	0.964912	0.680341	0.715476	2
20:19318197-19318198	0.822439	0.848485	0.726852	0.971929	0.985164	0.914646	2
20:20660456-20660457	0.972222	0.909091	0.981481	0.973666	0.871753	0.192411	2
20:20679714-20679715	1	1	0.903922	0.962963	0.948276	0.604167	2
20:20679733-20679734	0.964286	1	1	1	0.929187	0.689815	2
20:21084951-21084952	0.978261	1	0.964286	1	0.95098	0.634368	2
20:21085060-21085061	1	1	0.977273	1	1	0.717105	2
20:23832667-23832668	1	1	1	0.986487	0.857505	0.56	2
20:24463555-24463556	0.881053	0.903226	0.931169	0.869444	0.653585	0.773339	2
20:24941982-24941983	0.989583	1	0.955882	0.985714	0.973958	0.946286	2
20:24942695-24942696	0.91498	1	0.95	0.991803	0.506061	0.527719	2
20:25439960-25439961	0.969076	1	1	0.931034	1	0.722115	2
20:25728073-25728074	0.88474	0.804348	0.986111	0.859502	0.81576	0.568816	2
20:26349424-26349425	0.981728	1	0.962687	0.982759	0.983871	0.934524	2
20:26621393-26621394	0.944444	0.904762	0.93833	1	0.878884	0.499266	2
20:26990526-26990527	0.95	0.923077	0.954545	0.954545	0.934375	1	2
20:27151965-27151966	0.989583	0.7	0.960438	1	1	1	2
20:27544793-27544794	1	1	0.944444	0.941176	1	0.727106	2
20:29972864-29972865	0.972527	1	0.972267	0.951934	0.536592	0.51157	2
20:30203082-30203083	1	0.884615	0.954545	0.881358	1	0.735999	2
20:30431215-30431216	0.908088	0.774194	0.892152	0.80795	0.848485	0.773868	2
20:30888772-30888773	1	0.962963	0.982077	0.932984	0.90988	0.402554	2
20:32549023-32549024	1	1	0.956463	1	0.966693	0.567692	2
20:32549070-32549071	0.9875	0.852459	0.986726	0.902875	0.904642	0.438333	2
20:33257190-33257191	1	0.5	0.97619	0.907895	1	0.797915	2
20:33354939-33354940	1	0.964286	1	1	0.90119	0.405556	2
20:33438140-33438141	0.986111	1	0.982143	0.988372	0.93797	0.131429	2
20:33438164-33438165	1	1	0.966102	1	0.902256	0.158214	2
20:33525782-33525783	1	1	0.963636	0.987805	0.954196	0.675881	2
20:33525794-33525795	1	1	0.942803	0.97561	1	0.723016	2
20:33525804-33525805	0.970588	1	0.990909	0.963415	1	0.598413	2
20:33525822-33525823	0.98	1	0.990909	1	1	0.630952	2
20:34028227-34028228	0.963636	1	0.955556	1	0.988095	0.668354	2
20:34923959-34923960	0.966364	0.987805	0.962007	0.977318	0.893127	0.354544	2
20:39582881-39582882	1	1	1	0.991071	1	1	2
20:39683236-39683237	0.984848	1	1	0.986111	0.772222	0.486111	2
20:39717516-39717517	0.980769	1	0.966667	1	0.755719	0.831034	2
20:40056838-40056839	0.973684	0.958333	1	0.982759	0.97561	0.469203	2
20:44939074-44939075	0.933924	1	0.957941	0.970588	0.944444	0.545855	2
20:45030574-45030575	1	0.9375	1	0.900219	1	0.45	2
20:45064966-45064967	0.958333	1	0.973684	0.9875	0.934737	0.206231	2
20:45064999-45065000	0.949885	1	0.934469	0.975	0.893684	0.256383	2
20:46756680-46756681	1	1	0.972222	0.982143	1	0.964286	2
20:46792699-46792700	1	1	0.970588	0.99	0.699248	0.535714	2
20:48183097-48183098	0.95614	1	1	1	0.984127	0.67991	2
20:48717790-48717791	0.987179	0.914894	0.972727	0.970588	0.966667	0.627315	2
20:49205522-49205523	1	1	1	1	0.769737	0.2	2
20:50470328-50470329	1	1	0.941176	1	1	0.914663	2
20:50717264-50717265	0.985714	1	1	1	1	1	2
20:51067088-51067089	0.969697	1	1	1	0.989583	0.911219	2
20:51067094-51067095	1	0.957447	1	0.945946	0.9625	0.98	2
20:52153608-52153609	1	0.545455	1	1	1	0.607143	2
20:52473994-52473995	1	0.928571	0.970563	1	0.945307	1	2
20:53462512-53462513	1	1	1	0.977273	0.964286	1	2
20:53747719-53747720	0.949221	0.954545	1	1	1	0.931499	2
20:53842692-53842693	0.975866	0.982759	0.940094	0.897445	0.709691	0.86436	2
20:54456507-54456508	1	0.5	1	0.967742	1	0.980769	2
20:54943246-54943247	0.954545	0.884615	1	0.984127	0.931526	0.990741	2
21:1416613-1416614	1	0.954545	0.947368	0.975	0.977273	0.946429	2
21:1416616-1416617	0.94	1	0.954545	0.982143	0.965645	0.828782	2
21:2570708-2570709	0.990741	1	0.971932	0.993671	1	0.509167	2
21:2843604-2843605	0.985294	0.976744	0.975599	0.945188	0.923007	0.266639	2
21:2843612-2843613	0.991667	1	0.980475	0.945767	0.93048	0.255769	2
21:2843623-2843624	1	0.977778	0.955574	1	0.962636	0.302989	2
21:2843647-2843648	0.956455	0.977778	0.983871	0.987654	0.994792	0.578094	2
21:2843650-2843651	0.966667	0.933333	0.985695	0.987875	0.96875	0.621603	2
21:2843739-2843740	0.986487	1	0.996241	0.986301	0.987479	0.711599	2
21:3490432-3490433	0.996454	0.980769	0.994949	0.970162	0.636418	0.768246	2
21:4123286-4123287	0.988095	0.959184	0.985294	0.990909	0.686702	0.789032	2
21:4372816-4372817	0.977273	1	0.962912	1	1	0.887352	2
21:5813360-5813361	1	0.6	1	0.978723	1	1	2
21:6808168-6808169	1	1	1	1	1	0.641026	2
21:9275938-9275939	1	1	0.970588	1	0.962264	0.954963	2
21:9554097-9554098	0.990196	1	0.962963	0.966667	0.915992	0.555556	2
21:9582792-9582793	0.951942	0.990291	0.972317	0.953212	0.992064	0.675215	2
21:11544399-11544400	0.975	1	0.936027	0.983333	0.982143	0.944928	2
21:12527522-12527523	1	1	0.973684	1	0.942857	0.643281	2
21:12941707-12941708	1	0.694444	0.982143	1	0.986111	0.931988	2
21:13899011-13899012	1	1	0.956522	0.983871	0.982759	0.943939	2
21:14584712-14584713	1	1	0.983333	1	1	1	2
21:14584722-14584723	0.985714	0.98	0.964815	1	0.974359	0.972973	2
21:14884160-14884161	0.964286	0.526316	0.889654	0.958333	0.897109	0.961538	2
21:15865408-15865409	1	0.875	1	1	0.972391	0.439407	2
21:15954567-15954568	0.958333	1	1	1	1	0.496894	2
21:17452140-17452141	0.980392	1	0.965994	0.990385	0.989362	0.746795	2
21:17452154-17452155	0.980392	1	0.978189	0.931923	0.933806	0.708333	2
21:18562736-18562737	0.962319	0.949367	0.972379	0.96864	0.677973	0.729221	2
21:19750421-19750422	1	1	0.967273	0.933378	0.97381	0.251567	2
21:19750451-19750452	1	1	0.981481	0.949421	0.891667	0.22884	2
21:19750460-19750461	0.98	1	0.939815	0.957665	0.927381	0.271552	2
21:19750469-19750470	1	1	0.93287	1	0.927381	0.200739	2
21:20205849-20205850	1	1	1	0.982558	1	0.973684	2
21:20553794-20553795	0.985294	0.97479	0.977173	0.940467	0.914027	0.57006	2
21:22544274-22544275	0.980769	0.888889	0.982759	0.986487	1	0.688095	2
21:22544424-22544425	0.969577	1	0.979167	0.992308	0.954708	0.525862	2
21:22544442-22544443	0.969577	0.983051	0.989583	0.992308	0.963799	0.593103	2
21:23257748-23257749	0.984375	0.8	1	1	0.98	0.237754	2
21:23257779-23257780	1	0.9	0.954545	1	0.98	0.203106	2
21:23277506-23277507	1	1	0.96875	0.985294	0.969388	0.617262	2
21:23624135-23624136	0.994505	1	1	1	0.980769	0.577075	2
21:24325806-24325807	0.985294	1	0.987179	1	1	0.96875	2
21:24977443-24977444	0.969697	1	0.973594	0.981013	0.984252	0.659339	2
21:28762737-28762738	0.9375	1	0.981863	0.961594	0.877083	0.46776	2
21:28796663-28796664	0.98	1	1	0.954545	0.906158	0.570238	2
21:29819474-29819475	0.984375	1	1	1	1	1	2
21:29819520-29819521	0.984848	1	0.973684	1	1	1	2
21:30090085-30090086	1	1	0.986111	0.962406	0.881614	0.208693	2
21:32253136-32253137	0.970588	0.764706	0.986487	1	1	0.961538	2
21:33344528-33344529	0.986487	1	0.974359	0.986842	1	0.50487	2
21:36486659-36486660	1	1	0.970965	0.986111	0.977573	1	2
21:37460015-37460016	0.983871	0.925926	0.977273	0.972222	0.979167	0.383333	2
21:37460025-37460026	1	1	0.98	1	0.9375	0.429167	2
21:37460060-37460061	1	1	0.8975	0.972222	0.9375	0.683333	2
21:37479940-37479941	1	1	0.977778	0.991525	0.943033	0.49896	2
21:37479955-37479956	1	1	0.964362	0.974576	0.95318	0.566528	2
21:38095344-38095345	0.887355	1	1	0.969388	0.955556	0.651515	2
21:38369067-38369068	0.931818	0.782609	0.970588	1	0.954545	0.702899	2
21:40665593-40665594	1	0.714286	1	1	1	0.988372	2
21:40979495-40979496	0.9375	0.833333	0.977273	0.973684	0.979167	1	2
21:41293784-41293785	0.961538	0.916667	1	0.958333	0.982143	0.578283	2
21:41733202-41733203	1	1	0.98913	0.988636	0.959677	0.685	2
21:43125273-43125274	0.988636	0.920635	0.98433	0.95	0.776775	0.612879	2
21:43391427-43391428	1	0.72	0.990196	0.988889	1	1	2
21:43781352-43781353	0.918956	1	0.978261	0.97973	0.906614	0.665854	2
21:43890019-43890020	1	1	0.984848	0.986111	1	0.972973	2
21:44103903-44103904	0.900794	0.92	0.938756	0.941774	0.659286	0.751401	2
21:44671723-44671724	0.765311	0.95	0.756422	0.826288	0.969925	0.963126	2
21:44909194-44909195	1	0.977778	0.959184	0.990909	0.981481	0.717803	2
21:44909204-44909205	0.989362	1	0.989796	1	0.981481	0.638258	2
21:44938316-44938317	1	1	0.956522	0.958333	1	0.962963	2
21:44988242-44988243	1	0.684211	0.988636	0.986487	1	0.963415	2
22:48056-48057	0.993333	0.979592	0.97541	1	0.995238	0.973684	2
22:667250-667251	0.973684	0.941176	0.97561	0.980519	0.911455	0.436251	2
22:667257-667258	0.986842	1	0.979085	0.980519	0.932371	0.421269	2
22:667293-667294	0.942857	1	0.980392	0.98531	0.871588	0.390129	2
22:1205583-1205584	0.980769	1	0.990385	1	1	0.962677	2
22:3007220-3007221	0.881053	0.714286	0.958333	0.987179	0.777597	0.80625	2
22:3619557-3619558	0.916982	1	1	0.913643	0.904167	0.415152	2
22:3619561-3619562	0.990566	1	1	0.990566	0.893939	0.572727	2
22:3619567-3619568	1	0.946429	0.978261	1	0.904167	0.601515	2
22:3650466-3650467	0.986487	0.888889	0.944643	1	0.966667	0.60119	2
22:3650478-3650479	1	1	0.986842	1	0.977778	0.569048	2
22:10921082-10921083	0.9331	1	0.987179	0.99	0.875102	0.461101	2
22:11149609-11149610	0.993506	1	0.97966	0.991936	0.982143	0.585648	2
22:11149617-11149618	0.99375	0.966102	0.952741	0.959677	0.982143	0.409722	2
22:11149635-11149636	0.9875	1	0.966825	0.983871	0.964286	0.244411	2
22:11149653-11149654	0.9875	1	0.993976	1	0.976824	0.515752	2
22:11159095-11159096	1	1	0.961718	0.934783	0.952848	0.277992	2
22:11159142-11159143	0.948381	0.921053	0.94898	0.936057	0.905696	0.671641	2
22:11180413-11180414	0.95	1	1	0.96875	0.97619	0.294892	2
22:11192041-11192042	1	1	0.88244	0.982143	1	0.164729	2
22:11192135-11192136	0.944444	1	0.941768	0.95303	0.867424	0.322421	2
22:11197768-11197769	0.960526	1	0.973684	0.983333	0.886395	0.635628	2
22:13003606-13003607	1	0.966667	0.976307	1	0.896628	0.271144	2
22:13246591-13246592	0.820088	0.95	0.911988	0.852784	0.703518	0.712255	2
22:14150780-14150781	0.973684	1	0.964286	1	0.941176	0.626134	2
22:14150810-14150811	1	1	0.96875	1	0.941176	0.713249	2
22:15304388-15304389	1	0.708333	1	0.989583	1	1	2
22:16034998-16034999	0.96	0.714286	0.975	0.985714	0.96875	0.534109	2
22:16921206-16921207	0.931034	1	1	0.970588	0.933333	0.091912	2
22:16941601-16941602	0.855512	0.866667	0.943152	0.912981	0.664062	0.719643	2
22:17024928-17024929	1	1	0.992064	0.910606	0.945652	0.429775	2
22:17024932-17024933	0.969928	1	0.990196	1	1	0.695225	2
22:17120640-17120641	0.984375	1	1	1	1	0.722902	2
22:18548199-18548200	1	1	0.937881	0.978873	1	0.5925	2
22:18548206-18548207	1	0.972973	0.992424	1	0.981579	0.6025	2
22:18548233-18548234	0.973684	1	0.988095	0.985916	1	0.561667	2
22:18548354-18548355	0.966667	1	0.953684	0.956522	1	0.307292	2
22:18664321-18664322	1	1	0.996154	1	0.964286	0.628507	2
22:18664333-18664334	0.969483	0.962264	0.964602	0.990835	0.938244	0.661272	2
22:18664352-18664353	0.969483	1	0.992754	0.95041	0.943665	0.572831	2
22:18664366-18664367	0.996032	1	0.969411	0.957943	0.969388	0.62259	2
22:19495302-19495303	0.986111	0.90566	0.978873	0.957627	0.93	0.98	2
22:19891253-19891254	0.967742	0.97561	0.912442	0.940476	0.867759	0.701754	2
22:20299623-20299624	0.955556	0.949367	0.984962	0.940289	0.979167	0.731092	2
22:20352442-20352443	0.968827	0.965517	0.977805	0.975523	0.955585	0.177174	2
22:21752388-21752389	1	0.960784	0.98	0.993333	1	1	2
22:22246266-22246267	0.97619	0.909091	0.958044	0.994565	0.989362	0.949153	2
22:22833181-22833182	0.98125	1	1	1	0.975	0.65673	2
22:22833294-22833295	0.967949	0.931034	0.984424	0.995455	0.988889	0.672125	2
22:23483053-23483054	0.981132	1	0.994048	0.953608	0.959402	0.668776	2
22:23483065-23483066	0.991379	1	1	1	0.99359	0.729747	2
22:23518113-23518114	0.983333	1	0.969231	0.99	1	0.711382	2
22:23518118-23518119	0.944353	1	0.961174	0.98	1	0.711382	2
22:23518157-23518158	1	0.789474	0.979167	1	0.991071	0.554007	2
22:23611337-23611338	1	1	0.975	1	0.991071	0.945351	2
22:27075955-27075956	1	1	0.890351	0.962963	0.854545	0.47	2
22:27168481-27168482	1	1	0.9375	1	0.986842	0.991667	2
22:27174562-27174563	1	1	1	0.977273	1	0.98	2
22:28235314-28235315	0.97619	1	1	1	0.985294	1	2
22:28834840-28834841	1	0.952381	0.920259	0.96757	0.941176	0.428502	2
22:28834844-28834845	0.980769	1	1	0.991379	0.980392	0.440097	2
22:28834883-28834884	0.931723	1	1	0.991379	0.980392	0.428502	2
22:28834887-28834888	1	0.954545	1	0.991379	0.990196	0.417391	2
22:30340335-30340336	0.879509	0.891304	0.747762	0.84935	0.949435	0.622372	2
[truncated: 1,827 more rows]

## Sheet: promoter-6X,4C
Average methylation level. Cutoff for promoter selection: >=6X coverage, at least 4 cytosines within regions have been captured by the experiment.
gene:coordinate	PGC_3.3hpf	Soma_3.3hpf	PGC_4.3hpf	Soma_4.3hpf	PGC_24hpf	Soma_24hpf	Cluster
ddx4:chr10:6925425-6925426	0.004429	0	0.003565	0.005148	0.126461	0.628868	1
ddx4:chr10:6925434-6925435	0.004429	0	0.003565	0.005148	0.126461	0.628868	1
ddx4:chr10:6925451-6925452	0.004429	0	0.003565	0.005148	0.126461	0.628868	1
serpinb1l3:chr24:42227597-42227598	0.397067	0.30457	0.44181	0.067982	0.52052	0.359224	1
LOC101882242:chr3:651727-651728	0.037879	0.230769	0.042849	0.142273	0.20624	0.320833	1
tmem220:chr3:10670764-10670765	0.00552	0.015814	0.003315	0	0.55314	0.471199	1
srrm4:chr5:15238813-15238814	0.373744	0.304427	0.235213	0.098513	0.171445	0.617449	1
cryabb:chr5:56971362-56971363	0.005931	0.051099	0.029511	0.02107	0.153093	0.398821	1
lratb:chr1:9425840-9425841	0.426452	0.648611	0.647274	0.752399	0.529494	0.539535	2
si:dkey-200l5.4:chr10:17773667-17773668	0.320653	0.201923	0.392925	0.466852	0.677517	0.56798	2
gramd1ba:chr10:40283222-40283223	0.676386	0.729484	0.618171	0.607673	0.864306	0.881779	2
gabpb2b:chr16:38387659-38387660	0.558188	0.506773	0.565174	0.569193	0.545042	0.504963	2
LOC101886260:chr16:54309208-54309209	0.71245	0.718136	0.708557	0.692729	0.834408	0.648148	2
im:7152688:chr2:18684444-18684445	0.46444	0.544828	0.37112	0.433589	0.558627	0.669157	2
si:ch211-276k2.2:chr22:35455334-35455335	0.744925	0.642857	0.656374	0.657088	0.678634	0.627337	2
fibina:chr25:34997445-34997446	0.619792	0.741741	0.395543	0.419534	0.953704	0.979167	2
diras2:chr10:5591071-5591072	0.134875	0.465	0.143234	0.139483	0.125	0.107601	3
slc18a3b:chr12:48937292-48937293	0.205251	0.16341	0.130691	0.117552	0.05328	0.095333	3
higd2a:chr14:45863972-45863973	0.28609	0.458418	0.175955	0.203214	0.177576	0.126282	3
cers2b:chr16:1338323-1338324	0.106111	0.105875	0.093408	0.093846	0.060183	0.11534	3
grem1b:chr17:81699-81700	0.140807	0.053401	0.170219	0.159222	0.025475	0.003906	3
prkar2ab:chr22:137128-137129	0.147003	0.081873	0.2021	0.192496	0.006951	0.013339	3
LOC100334104:chr22:1430653-1430654	0.166667	0.166667	0.277806	0.166667	0.166126	0.006667	3
atpaf1:chr22:17166498-17166499	0.061253	0.085276	0.084362	0.068836	0.061391	0.079923	3
si:ch211-161h7.8:chr24:20815790-20815791	0.091146	0.111111	0.084627	0.079643	0.112139	0.114856	3
slc10a3:chr25:36872635-36872636	0.119766	0.235302	0.09829	0.093899	0.28622	0.160542	3
LOC101882242:chr3:651470-651471	0.056486	0.133025	0.057241	0.068328	0.178967	0.102198	3
LOC108182815:chr3:21265459-21265460	0.167651	0.196988	0.120051	0.140514	0	0.321487	3
aanat2:chr3:54633222-54633223	0.028667	0.197789	0.033821	0.03671	0.179734	0.118495	3
mfsd11:chr3:60524114-60524115	0.001078	0.166667	0.313356	0.080649	0.00203	0.180862	3
si: zfos-932h1.3:chr4:162807-162808	0.081449	0.089337	0.049119	0.080239	0.07966	0.071034	3
nuak1a:chr4:14361599-14361600	0.008346	0.195238	0.285049	0.338314	0.002922	0	3
trim24:chr4:72666538-72666539	0.236509	0.405983	0.125996	0.148384	0.170896	0.259847	3
si:dkey-220k22.1:chr5:30880106-30880107	0.221465	0.159874	0.084487	0.183225	0.17444	0.162776	3
LOC100334158:chr5:67452080-67452081	0.13765	0.336842	0.146741	0.236112	0.035424	0.088725	3
si:ch1073-153i20.3:chr7:6292790-6292791	0.098726	0.033271	0.075761	0.274097	0.015938	0.009943	3
celsr3:chr8:26103644-26103645	0.106518	0.048687	0.034171	0.053081	0.140908	0.172859	3
cbwd:chr8:30416495-30416496	0.052727	0.118198	0.043608	0.048892	0.162402	0.141049	3
toporsb:chrUn_KN149959v1:21092-21093	0.134908	0.25	0.142857	0.230903	0.146585	0.251894	3
LOC101884252:chrUn_KN150698v1:23880-23881	0.140371	0.127243	0.174088	0.180276	0.140968	0.083607	3
zgc:56409:chr1:9189198-9189199	0.96527	0.872642	0.975197	0.941373	0.925074	0.94695	4
mtp:chr1:11431083-11431084	0.989932	0.95	0.985847	0.903571	0.825006	0.846349	4
pkn1a:chr1:45092316-45092317	0.992346	0.973712	0.994389	0.984222	0.948994	0.752727	4
ash2l:chr10:2731653-2731654	0.816587	0.790576	0.796413	0.993892	0.876585	0.858888	4
b3glctb:chr10:33674866-33674867	0.964824	0.970833	0.945804	0.946483	0.943406	0.866979	4
usp25:chr10:38227282-38227283	0.976484	0.898597	0.904607	0.964925	0.9282	0.897729	4
LOC108191667:chr11:42548809-42548810	0.957489	0.875084	0.899523	0.901727	0.984306	0.901642	4
LOC108191642:chr11:44054354-44054355	0.889872	0.906731	0.887635	0.991544	0.851952	0.800377	4
pfklb:chr11:44872129-44872130	0.984375	0.8	0.780643	0.626748	0.733602	0.793271	4
si:dkey-191m6.4:chr12:2411944-2411945	0.971955	0.958649	0.976075	0.963101	0.981668	0.690628	4
lzts2b:chr12:47853061-47853062	0.882294	0.902699	0.906818	0.990683	0.849435	0.850011	4
pdzd7b:chr12:47853413-47853414	0.882294	0.930499	0.906818	0.991848	0.849435	0.850011	4
cpxm2:chr12:49168822-49168823	0.995098	0.8	0.803369	0.987599	0.767617	0.81523	4
bag2:chr13:1274439-1274440	0.880247	0.89881	0.858359	0.982479	0.86131	0.833561	4
lingo2b:chr13:12568530-12568531	0.959791	1	0.977939	0.977999	0.972198	0.792047	4
pik3ap1:chr13:22973143-22973144	1	0.811966	0.892593	0.987179	0.884191	0.916118	4
LOC108191936:chr13:30337572-30337573	0.833436	0.857528	0.932384	0.828013	0.867745	0.847526	4
LOC108192189:chr14:47246322-47246323	0.743386	0.867505	0.747408	0.781598	0.966115	0.936965	4
dnajc30b:chr15:2627484-2627485	0.890246	0.895191	0.909673	0.883549	0.975955	0.91101	4
mef2d:chr16:29141617-29141618	0.939842	0.938843	0.924006	0.986792	0.852976	0.959313	4
bmp2a:chr17:4068872-4068873	0.94407	0.886612	0.926904	0.934815	0.992134	0.913564	4
shank3a:chr18:7705240-7705241	0.97409	0.808792	0.991877	0.983152	0.972778	0.922643	4
zmp:0000001073:chr18:49416651-49416652	0.980769	0.614448	1	0.982955	0.990385	0.99697	4
si:ch211-133n4.6:chr19:3246418-3246419	0.943209	0.95256	0.944399	0.918741	0.912606	0.877175	4
sdha:chr19:7357138-7357139	0.847421	0.655402	0.852696	0.843628	0.857706	0.84302	4
LOC108180118:chr19:33129918-33129919	0.972222	0.8397	0.968795	0.792	0.938766	0.891652	4
runx1t1:chr19:34145010-34145011	0.977761	0.97825	0.986036	0.964977	0.96833	0.770719	4
LOC100536536:chr2:78762-78763	0.941006	0.801113	0.88086	0.94567	0.979448	0.936811	4
wrnip1:chr2:361497-361498	0.783877	0.870099	0.827378	0.82154	0.850718	0.801082	4
angptl4:chr2:24881109-24881110	0.990883	0.977479	0.966458	0.984573	0.943016	0.65392	4
mir2198:chr2:36771191-36771192	0.861905	0.853333	0.99053	0.929969	0.900513	0.990741	4
si:dkey-7l6.3:chr2:42505832-42505833	0.890842	0.88287	0.931294	0.840897	0.883989	0.88561	4
daam1b:chr20:21916395-21916396	0.986897	0.866667	0.868429	0.874134	0.854979	0.876156	4
LOC101883704:chr21:956334-956335	0.963687	0.87469	0.876293	0.987231	0.981239	0.89692	4
spna2:chr21:13063670-13063671	0.95088	0.967105	0.974688	0.965888	0.925242	0.839419	4
LOC108181209:chr22:47867-47868	0.815508	0.773319	0.831929	0.82863	0.829543	0.826064	4
gipc3:chr22:3284400-3284401	0.966307	0.885547	0.877087	0.835566	0.673014	0.747199	4
tm4sf18:chr22:38206675-38206676	0.965628	0.867285	0.974093	0.968205	0.910505	0.906106	4
atp6ap1a:chr23:4965422-4965423	0.927193	0.891173	0.852816	0.908486	0.977796	0.810395	4
LOC108181400:chr23:28110397-28110398	0.967346	0.958434	0.978449	0.984764	0.977471	0.841472	4
LOC108181444:chr23:28971594-28971595	0.977987	1	0.994444	0.969231	0.921448	0.737903	4
ptchd3a:chr24:32645119-32645120	1	0.894737	0.92118	0.992378	0.860119	0.783796	4
si:ch1073-174d20.1:chr25:36555967-36555968	0.949654	0.887736	0.946357	0.943796	0.91158	0.714884	4
LOC101885586:chr3:162889-162890	0.838701	0.823413	0.877985	0.859009	0.850498	0.841597	4
cygb1:chr3:6753955-6753956	0.996936	1	0.990497	0.982516	0.980775	0.792464	4
LOC108182841:chr3:44900453-44900454	0.987649	0.899121	0.975482	0.997429	0.743606	0.939744	4
slco1f2:chr4:75905169-75905170	0.856349	0.914286	0.982143	1	0.867188	0.851551	4
dmbx1b:chr6:3403664-3403665	0.974668	0.898506	0.937261	0.919911	0.976827	0.916877	4
col28a2b:chr6:3420072-3420073	0.97787	0.949864	0.979419	0.977452	0.968632	0.689514	4
arl6ip6:chr6:13113088-13113089	0.940852	0.881792	0.977748	0.922019	0.895492	0.819055	4
abraa:chr6:52064248-52064249	0.968197	0.967487	0.965911	0.957352	0.870692	0.853532	4
LOC108190506:chr6:56077575-56077576	0.978085	0.989474	0.985839	0.972063	0.967723	0.760684	4
plxdc2:chr7:41237101-41237102	0.911491	0.91453	0.920977	0.923001	0.918688	0.941739	4
LOC108190800:chr7:44057936-44057937	0.978048	0.902158	0.955693	0.954459	0.869824	0.721579	4
ampd2b:chr8:25235280-25235281	0.986957	1	0.991071	0.988508	0.950717	0.743551	4
ampd2b:chr8:25235290-25235291	0.986957	1	0.991071	0.988508	0.950717	0.743551	4
ampd2b:chr8:25235302-25235303	0.986957	1	0.991071	0.988508	0.950717	0.743551	4
ndufb3:chr9:708255-708256	0.974458	0.85332	0.896746	0.896766	0.911549	0.919262	4
si:dkeyp-118h3.6:chr9:6629528-6629529	0.905925	0.844482	0.938535	0.98303	0.976435	0.912352	4
csrnp3:chr9:50016111-50016112	0.88125	0.955556	0.878571	0.961207	0.932022	0.904049	4
ppp4r1:chrUn_KN149734v1:1161-1162	0.994872	0.905163	0.898933	0.937297	0.952845	0.928627	4
LOC100149074:chrUn_KN150136v1:3812-3813	0.981629	0.95	0.966688	0.980635	0.946155	0.72827	4
zgc:153713:chrUn_KN150205v1:1596-1597	0.850182	0.977273	0.831125	0.840834	0.978544	0.981269	4
gpr34a:chrUn_KN150481v1:430-431	0.980294	0.937255	0.944473	0.940227	0.909754	0.91435	4
mbnl2:chr1:1964869-1964870	0.96891	1	0.983004	0.995128	0.97354	0.931818	5
mbnl2:chr1:1965265-1965266	0.956481	1	0.985561	0.998	0.975936	0.952991	5
LOC108190578:chr1:2350434-2350435	0.992657	0.976315	0.980669	0.965049	0.976245	0.923459	5
spry2:chr1:4559864-4559865	1	0.985714	0.988462	1	0.984814	1	5
efnb2b:chr1:6951082-6951083	0.986914	0.960536	0.980259	0.976014	0.986202	0.979678	5
ttyh3b:chr1:11098844-11098845	0.979185	0.983823	0.972238	0.996	0.994709	0.977143	5
ttyh3b:chr1:11099045-11099046	0.979185	0.983823	0.972238	0.996	0.994709	0.977143	5
pcdh18a:chr1:12575033-12575034	0.986943	0.990741	0.986574	0.996732	0.980357	0.969913	5
adgrl3.1:chr1:22252809-22252810	0.993333	0.994048	0.981944	1	0.99	1	5
LOC108185383:chr1:25857989-25857990	0.983319	0.959955	0.979971	0.981311	0.972873	0.954551	5
LOC108190624:chr1:26994970-26994971	0.991486	0.988235	0.964624	1	0.965865	0.970588	5
znf827:chr1:35289999-35290000	1	1	1	0.983333	1	0.986111	5
znf827:chr1:35290030-35290031	1	1	1	0.983333	1	0.986111	5
LOC108190089:chr1:37947660-37947661	0.9728	0.948849	0.983951	0.973396	0.994209	0.96685	5
adra2c:chr1:40290131-40290132	0.989454	0.989474	0.967012	0.993524	0.971801	0.968024	5
pkn1a:chr1:45102838-45102839	0.985945	0.942779	0.972871	0.994177	0.985929	0.963306	5
mcf2la:chr1:45773234-45773235	0.98998	0.940327	0.960605	0.947052	0.969213	0.923245	5
mcf2la:chr1:45773235-45773236	0.98998	0.940327	0.960605	0.947052	0.969213	0.923245	5
bcl9:chr1:46700237-46700238	0.982838	0.974194	0.979984	0.987903	0.969986	0.885677	5
tbck:chr1:49554973-49554974	0.984427	0.92449	0.977481	0.979127	0.998077	0.980867	5
LOC100535525:chr1:52109956-52109957	0.964836	0.96199	0.977644	0.957646	0.963923	0.885464	5
LOC101887163:chr1:56079167-56079168	0.964053	0.921739	0.990698	0.976597	0.957847	0.964801	5
LOC101887163:chr1:56079272-56079273	0.964053	0.921739	0.990698	0.976597	0.957847	0.964801	5
zgc:77358:chr1:58832309-58832310	0.990675	0.865624	0.9463	0.99043	0.979167	0.930888	5
dyrk1aa:chr10:63015-63016	0.98839	0.976786	0.95503	0.99248	0.992391	0.981226	5
emsy:chr10:284185-284186	0.994792	0.886243	0.985787	0.988879	0.983343	0.990625	5
emsy:chr10:284302-284303	0.99537	0.906926	0.982159	0.991103	0.984294	0.983611	5
wu:fj39h09:chr10:307848-307849	0.966357	0.978182	0.977731	0.993254	0.991082	0.983564	5
zgc:171929:chr10:347799-347800	0.98104	0.991071	0.99305	0.981429	0.98984	0.978647	5
LOC101883852:chr10:389852-389853	0.977372	0.938095	0.9682	0.988171	0.909625	0.921289	5
pdxp:chr10:2652907-2652908	0.993552	0.972761	0.985647	0.987686	0.98908	0.974768	5
il6st:chr10:5793032-5793033	0.989861	0.905822	0.975365	0.970734	0.986452	0.948366	5
psd3l:chr10:7102953-7102954	0.974603	0.98319	0.98002	0.97136	0.956258	0.962051	5
mcidas:chr10:8187647-8187648	0.96687	0.937458	0.986206	0.964763	0.992308	0.952193	5
ambp:chr10:10843325-10843326	0.989832	0.982143	0.97778	0.981079	0.948563	0.979555	5
nlgn2b:chr10:22412573-22412574	0.977599	1	0.967067	0.986609	0.996914	0.986257	5
mtnr1bb:chr10:25066006-25066007	0.984982	0.954761	0.980341	0.974202	0.950349	0.959051	5
tbl2:chr10:33310854-33310855	0.986345	0.982576	0.967655	0.970775	0.98568	0.990073	5
bhlha9:chr10:37983341-37983342	0.977916	0.985607	0.982693	0.993452	0.945674	0.93769	5
npy8ar:chr10:42634278-42634279	0.979176	0.956805	0.966535	0.977303	0.98301	0.978944	5
cdk2ap1:chr10:44506752-44506753	0.978266	0.845201	0.991357	0.973979	0.9875	0.929405	5
itga7:chr11:72119-72120	0.967669	1	0.98489	0.988384	0.947222	0.964524	5
syn2b:chr11:648093-648094	0.989151	0.996753	0.986315	0.990166	0.989992	0.956046	5
atp2b2:chr11:1123603-1123604	0.970856	0.978173	0.987669	0.982534	0.980659	0.961326	5
b3galt6:chr11:2618040-2618041	0.987154	0.981545	0.984849	0.984485	0.997368	0.987544	5
LOC103911802:chr11:6942722-6942723	0.990603	0.966856	0.986422	0.981087	0.990617	0.979194	5
nlgn1:chr11:9579606-9579607	0.993233	0.989438	0.988167	0.983104	0.996259	0.953208	5
qrich1:chr11:17862852-17862853	0.976361	0.9792	0.989061	0.983875	0.981746	0.95688	5
LOC103911836:chr11:21143410-21143411	0.974466	0.975433	0.985476	0.981938	0.988905	0.977971	5
tfe3b:chr11:25270512-25270513	0.981481	1	0.98642	0.987165	1	0.990385	5
lrrc38b:chr11:28199271-28199272	0.986016	0.989744	0.979915	0.970705	0.993928	0.965675	5
lrrc38b:chr11:28199273-28199274	0.986016	0.989744	0.979915	0.970705	0.993928	0.965675	5
LOC103911846:chr11:32149922-32149923	0.976205	0.991137	0.988349	0.991055	0.981433	0.96317	5
LOC103911849:chr11:33987193-33987194	0.987537	0.970166	0.976482	0.993925	0.981207	0.970929	5
grm2b:chr11:35918519-35918520	0.973484	0.975218	0.970341	0.968567	0.989716	0.882449	5
LOC101882875:chr11:37894503-37894504	0.963112	0.975	0.977778	0.969223	0.959821	0.945602	5
atp6ap1la:chr11:42242088-42242089	0.988969	0.969796	0.957951	0.974273	0.935083	0.937405	5
LOC103911884:chr11:43949827-43949828	0.969894	0.954762	0.994048	0.992424	0.988857	0.977696	5
syngr2b:chr11:44747743-44747744	0.989583	0.992674	0.996337	0.989847	1	0.988817	5
LOC100331510:chr12:290907-290908	0.974926	0.99005	0.96698	0.990759	0.982686	0.985714	5
rcvrnb:chr12:310296-310297	0.966115	0.938547	0.923552	0.986588	0.985469	0.961871	5
irbp:chr12:2625941-2625942	0.981706	0.97479	0.981426	0.968345	1	0.97712	5
irbp:chr12:2629570-2629571	0.97834	0.991008	0.982425	0.987101	0.981595	0.947075	5
taok2b:chr12:3752206-3752207	0.97005	0.97096	0.980651	0.972008	0.895361	0.901409	5
sgms1:chr12:6068763-6068764	0.993421	0.866667	0.884541	0.901611	1	1	5
bicc1b:chr12:7333276-7333277	0.995543	0.972092	0.981101	0.967324	0.98879	0.976016	5
phyhiplb:chr12:7458139-7458140	0.979195	0.992754	0.977911	0.991667	0.985276	0.980469	5
pgap3:chr12:9411821-9411822	0.981378	0.994824	0.97709	0.983904	0.987476	0.980008	5
prdm9:chr12:9743680-9743681	0.975594	0.991731	0.974583	0.98748	0.98038	0.931186	5
LOC108191719:chr12:25179970-25179971	0.994767	0.956	0.992434	0.9819	0.997449	0.983392	5
LOC108179215:chr12:25839804-25839805	0.996711	0.968182	0.99443	0.984667	0.966443	0.85267	5
LOC100537721:chr12:36691118-36691119	0.986963	0.958678	0.989665	0.982579	0.98437	0.96739	5
LOC100334340:chr12:41069557-41069558	0.981007	0.996285	0.965368	0.980897	0.975091	0.971676	5
fam196a:chr12:45342450-45342451	0.981768	0.967211	0.967091	0.987539	0.990958	0.96061	5
zranb1a:chr12:47104470-47104471	0.99103	0.969577	0.97243	0.99119	0.979646	0.970188	5
ctbp2l:chr12:48689820-48689821	0.969999	0.969907	0.979975	0.981826	0.982706	0.969839	5
rgrb:chr12:48943504-48943505	0.993065	0.982038	0.979266	0.99155	0.978615	0.971644	5
lrit1b:chr12:48952070-48952071	0.995403	0.926974	0.989142	0.992184	0.98796	0.968868	5
irf1a:chr13:181152-181153	0.982106	0.99537	0.988237	0.990886	0.987234	0.981444	5
irf1a:chr13:181178-181179	0.982106	0.99537	0.988237	0.990886	0.987234	0.981444	5
LOC100535981:chr13:7839878-7839879	0.996429	1	0.977165	0.956848	0.935575	0.912614	5
zgc:110045:chr13:16088356-16088357	0.968499	0.985294	0.980157	0.95504	0.971233	0.978123	5
vcla:chr13:25079890-25079891	0.967466	0.976471	0.990253	0.975743	0.973958	0.967582	5
atoh7:chr13:25319248-25319249	0.945242	0.955894	0.960687	0.964694	0.970468	0.933048	5
ldb1a:chr13:28571628-28571629	0.981846	0.981376	0.978322	0.972434	0.987215	0.931132	5
tmem72:chr13:30577051-30577052	0.981981	0.932687	0.990979	0.990737	0.967002	0.958462	5
LOC100535180:chr13:51201899-51201900	0.958011	0.845681	0.977164	0.978995	0.972529	0.95068	5
hs3st1:chr14:270423-270424	0.995536	1	0.977346	0.984848	0.993506	0.99	5
bicc2:chr14:2690678-2690679	0.978114	0.980392	0.979293	0.984812	0.970028	0.982143	5
kctd8:chr14:5630161-5630162	1	1	1	0.98913	0.987245	0.993333	5
cpeb4:chr14:23801979-23801980	1	0.959184	1	0.992463	0.979935	0.966667	5
gpc4:chr14:30752012-30752013	0.98947	0.948629	0.982957	0.989514	0.990405	0.982714	5
zdhhc5b:chr14:50010075-50010076	0.994349	1	0.974242	0.994792	0.997807	1	5
ncbp1:chr14:51869065-51869066	0.987069	0.958456	0.969209	0.972702	0.982639	0.9875	5
elna:chr15:353747-353748	0.980741	0.990977	0.982265	0.995566	0.987667	0.938896	5
elna:chr15:357447-357448	0.976062	0.952652	0.980334	1	0.989174	0.983089	5
si:ch73-144d13.7:chr15:650448-650449	0.963868	1	0.986718	0.989232	0.990385	0.955537	5
taf15:chr15:1861603-1861604	0.99342	0.997297	0.991892	0.983779	0.990164	0.968197	5
taf15:chr15:1861627-1861628	0.99342	0.997297	0.991892	0.983779	0.990164	0.968197	5
tfdp2:chr15:4430653-4430654	0.962254	0.9875	0.970131	0.993617	0.913385	0.886227	5
ppm1na:chr15:9077351-9077352	0.994093	0.964258	0.974681	0.985679	0.987576	0.971213	5
slc37a4a:chr15:9321308-9321309	0.994252	1	0.994286	0.973929	0.982607	0.95336	5
pvrl3a:chr15:14989821-14989822	0.967727	0.97809	0.956322	0.972031	0.977043	0.962235	5
myo18ab:chr15:24016294-24016295	0.997328	0.974242	0.994035	0.966408	0.972067	0.975214	5
pafah1b1a:chr15:25338347-25338348	0.991495	0.976992	0.981679	0.991707	0.97496	0.964223	5
myo1cb:chr15:28335264-28335265	0.967127	0.977271	0.985489	0.966884	0.977035	0.95013	5
frya:chr15:31938876-31938877	1	0.941176	0.990909	0.996154	0.9741	0.925909	5
sst1.2:chr15:36258375-36258376	0.986364	1	0.995833	0.993333	1	0.98	5
rhoga:chr15:38300405-38300406	0.99537	0.976	0.972519	0.991289	0.982822	0.965364	5
rhoga:chr15:38300414-38300415	0.99537	0.976	0.972519	0.991289	0.982822	0.965364	5
cldn8:chr15:42626342-42626343	0.971384	0.989107	0.97109	0.980549	0.970574	0.968671	5
tyr:chr15:43776249-43776250	0.994885	0.971753	0.990784	0.994792	0.97656	0.926075	5
nlrc3l:chr15:43958190-43958191	0.988889	0.96875	0.951389	0.988636	0.989286	1	5
LOC797855:chr15:44168253-44168254	0.981169	0.994048	0.952475	0.96607	0.971958	0.973186	5
LOC108179268:chr15:46086715-46086716	0.977111	0.9325	0.969703	0.99689	0.98908	0.969197	5
iws1:chr15:46398801-46398802	0.970334	0.975341	0.972697	0.983683	0.99203	0.987839	5
socs9:chr15:46802199-46802200	0.973648	1	0.991666	0.972802	0.99537	0.964575	5
sidt2:chr15:47042875-47042876	0.97682	0.961798	0.964925	0.986027	0.992063	0.986111	5
kbtbd3:chr15:47245578-47245579	0.984792	1	0.987461	0.982319	1	0.850116	5
LOC108179364:chr15:47670171-47670172	0.980217	0.936054	0.985032	0.990277	0.965479	0.982249	5
LOC101884590:chr16:31219-31220	0.978987	0.989474	0.978973	0.992659	0.975446	0.978682	5
tars2:chr16:1200557-1200558	0.98034	0.972222	0.983038	0.991387	0.988851	0.974066	5
sim1a:chr16:1446529-1446530	1	0.971843	0.995892	0.998047	0.986631	0.96041	5
cdcp1a:chr16:2609901-2609902	0.984926	0.952991	0.9806	0.987809	0.993038	0.981657	5
LOC101882338:chr16:2992276-2992277	0.984839	0.98543	0.971578	0.993243	0.989797	0.950561	5
nppcl:chr16:17296273-17296274	0.979967	0.994152	0.995513	0.978533	0.989069	0.968547	5
LOC103908928:chr16:23761968-23761969	0.98171	0.968254	0.967659	0.965882	0.954462	0.96198	5
pard6ga:chr16:25473470-25473471	0.989471	0.95985	0.983766	0.972126	0.989448	0.975406	5
onecutl:chr16:29588533-29588534	0.991667	0.940373	0.94922	0.981624	0.979734	0.96875	5
cct3:chr16:30450859-30450860	0.979256	0.984637	0.97608	0.981096	0.995289	0.978722	5
sphk2:chr16:32182508-32182509	0.980058	0.995614	0.986405	0.983507	1	0.961008	5
ebag9:chr16:39235077-39235078	0.980393	0.983106	0.987821	0.970529	0.990419	0.962275	5
oxr1a:chr16:42353388-42353389	0.961662	0.961636	0.977561	0.994141	0.983733	0.986811	5
rnf144b:chr16:43468656-43468657	0.97969	0.921865	0.975375	0.978066	0.970028	0.939393	5
LOC101883582:chr16:44525618-44525619	0.985209	0.969249	0.988734	0.976893	0.987527	0.970733	5
afp4:chr16:45947763-45947764	0.983965	0.986364	0.992087	0.986859	0.967005	0.963953	5
vsig10l:chr16:49983112-49983113	0.960442	0.97601	0.972552	0.988232	0.976979	0.956075	5
ago1:chr16:51220323-51220324	0.973968	0.976582	0.980565	0.973527	0.991004	0.99061	5
serpinb14:chr16:51380004-51380005	0.978173	1	0.978904	0.988646	0.977257	0.985902	5
clk2b:chr16:54655226-54655227	0.990208	0.984615	1	0.956774	0.919872	1	5
LOC108179660:chr16:54741343-54741344	0.983786	0.970289	0.98096	0.985201	0.979437	0.971726	5
zgc:77287:chr17:132576-132577	0.99037	0.988095	0.987658	0.986772	1	0.988509	5
zgc:194887:chr17:443437-443438	0.981521	0.988636	0.987691	0.99323	0.991352	0.886817	5
zgc:194887:chr17:443595-443596	0.980059	0.99026	0.986898	0.994358	0.992793	0.8908	5
cyp1c2:chr17:794441-794442	0.979949	0.974874	0.984455	0.985232	0.988669	0.95606	5
runx2a:chr17:5194825-5194826	0.984375	1	0.955357	1	0.984375	0.988889	5
LOC108179737:chr17:5328538-5328539	0.972511	0.977883	0.990693	0.984682	0.956894	0.972044	5
rp1l1a:chr17:5636200-5636201	0.997024	1	0.959551	0.977872	0.973149	0.972222	5
vsnl1b:chr17:6558993-6558994	0.989074	0.976806	0.972755	0.986862	0.964308	0.981899	5
utrnp:chr17:7543636-7543637	1	1	0.984419	0.983177	1	1	5
fzd3b:chr17:8341709-8341710	0.981351	0.966487	0.967768	0.981968	0.983404	0.941001	5
akap6:chr17:8831199-8831200	0.988626	0.961111	0.986264	0.98382	0.965593	0.935946	5
socs4:chr17:15200579-15200580	0.970792	0.992047	0.977778	0.982264	0.975663	0.967677	5
vrk1:chr17:18754124-18754125	0.942546	0.916078	0.939291	0.978258	0.940323	0.955388	5
cuzd1.2:chr17:21814692-21814693	0.972066	0.986667	0.967327	0.985714	0.984588	0.982985	5
ptena:chr17:23631433-23631434	0.990625	0.965682	0.9931	0.99101	0.960353	0.976281	5
ctsl.1:chr17:27439840-27439841	0.986668	0.923874	0.985308	0.987402	0.990337	0.963928	5
ctsl.1:chr17:27440009-27440010	0.986668	0.923874	0.985308	0.987402	0.990337	0.963928	5
heatr5a:chr17:28611440-28611441	0.974873	0.97385	0.976998	0.981353	0.970174	0.918389	5
hectd1:chr17:28658156-28658157	1	0.947619	0.989118	0.990097	1	0.954545	5
lpin1:chr17:30433267-30433268	0.950594	1	0.992905	0.993238	1	0.989474	5
rnf144aa:chr17:35339584-35339585	0.967109	0.946586	0.984647	0.976602	0.980648	0.893007	5
sptb:chr17:38629314-38629315	0.933772	0.97822	0.972741	0.967852	0.968599	0.940869	5
ralgapa2:chr17:41488553-41488554	0.97544	0.987374	0.97935	0.984697	0.974672	0.961995	5
lgals8b:chr17:48823567-48823568	0.984368	0.967247	0.986689	0.992187	0.976961	0.982182	5
LOC108179809:chr17:49566101-49566102	0.988034	1	0.994444	0.994556	0.971212	0.975908	5
LOC108179808:chr17:50398218-50398219	0.979759	1	0.989203	0.991082	1	0.966901	5
esrrb:chr17:52213717-52213718	0.986034	0.98627	0.995164	0.984446	0.992955	0.991651	5
cx52.9:chr17:53320342-53320343	0.980263	0.989796	0.972703	0.96927	0.980703	0.975758	5
wtip:chr18:549044-549045	0.987069	0.981633	0.967021	0.980297	0.978734	0.949584	5
shank3a:chr18:7705365-7705366	0.987447	0.852564	0.992371	0.96875	0.979861	0.951389	5
si:ch211-220f12.1:chr18:8542798-8542799	0.982371	0.993056	0.990154	0.9839	0.988332	0.962276	5
sema3ab:chr18:9413971-9413972	0.990546	0.95326	0.982539	0.993542	0.99666	0.94803	5
slc17a8:chr18:15647654-15647655	0.980659	0.971852	0.975887	0.990049	0.983344	0.900509	5
slc6a15:chr18:16162707-16162708	0.983333	0.981618	0.967148	0.989712	0.992738	0.990834	5
mgat4c:chr18:16397804-16397805	0.985948	0.977449	0.978835	0.983789	0.947757	0.984682	5
LOC108179987:chr18:18779062-18779063	0.993954	1	0.983088	0.990215	0.991071	0.96633	5
iqch:chr18:19841867-19841868	0.989352	0.98042	0.985034	0.995307	0.979274	0.962212	5
LOC108179989:chr18:29887524-29887525	0.991621	0.971154	0.982205	0.977579	0.97383	0.964011	5
LOC108179991:chr18:31554866-31554867	0.967464	0.968337	0.959684	0.957143	0.957066	0.967219	5
dmxl2:chr18:39689648-39689649	0.975744	0.974339	0.979011	0.967121	0.980716	0.980044	5
ets1:chr18:48283862-48283863	0.993684	0.994949	0.976268	0.9647	0.987839	0.955556	5
bmp16:chr18:48799226-48799227	0.960554	0.99359	0.971555	0.983225	0.976527	0.956732	5
LOC100331367:chr19:26549-26550	0.929644	0.933361	0.956921	0.966989	0.880624	0.974036	5
LOC103911034:chr19:29316-29317	0.986034	0.986686	0.987208	0.983963	0.992333	0.977035	5
cacng6a:chr19:9871880-9871881	0.979948	0.995397	0.976523	0.971567	0.983082	0.968019	5
spag1a:chr19:12066043-12066044	0.986407	0.981297	0.972019	0.992106	0.960884	0.960673	5
LOC103909218:chr19:18417236-18417237	0.993588	0.968963	0.969566	0.990762	0.994545	0.9677	5
dync1li1:chr19:19418517-19418518	0.977529	0.979234	0.976256	0.981252	0.981002	0.942728	5
dync1li1:chr19:19418561-19418562	0.977529	0.979234	0.976256	0.981252	0.981002	0.942728	5
grb10a:chr19:23551846-23551847	0.967608	0.994318	0.96931	0.993451	0.985951	0.974503	5
chtopa:chr19:24313442-24313443	0.97843	0.990542	0.96768	0.978228	0.985379	0.980676	5
meox2b:chr19:31596181-31596182	0.962847	0.918731	0.950099	0.967113	0.984052	0.95712	5
LOC108180172:chr19:32919802-32919803	0.98913	0.977706	1	0.997024	0.997967	0.990566	5
LOC103909262:chr19:35074513-35074514	0.985273	1	0.976822	0.994103	0.983075	0.96548	5
dlgap3:chr19:37871489-37871490	0.980556	0.978889	0.986319	0.994737	0.990385	0.958333	5
pdk4:chr19:41603137-41603138	1	0.986842	1	0.991848	0.983796	0.97415	5
rad21b:chr19:44472629-44472630	0.986458	1	0.977114	0.975833	0.979167	1	5
si:ch211-233f16.1:chr19:44697014-44697015	0.982369	0.980766	0.99011	0.989584	0.975632	0.974641	5
trps1:chr19:45779332-45779333	0.991878	0.93708	0.980481	0.97241	0.970514	0.978789	5
trps1:chr19:45779842-45779843	0.959375	0.958333	0.993056	1	1	0.97247	5
LOC108180091:chr19:47189945-47189946	0.98548	1	0.987179	0.993056	0.99263	0.931548	5
LOC101884524:chr19:48455372-48455373	0.981977	0.971554	0.991507	0.981757	0.996939	0.963558	5
LOC100329433:chr19:48714579-48714580	0.967262	0.97714	0.991858	0.985333	0.990903	0.956079	5
cldn1:chr2:45313-45314	0.976113	1	0.967974	0.991667	0.974913	0.969956	5
adcy1b:chr2:147296-147297	0.97814	0.989247	0.983496	0.984722	0.972462	0.958857	5
abcf3:chr2:1348096-1348097	0.982268	0.92262	0.958058	0.987735	0.980459	0.940627	5
dab1b:chr2:2409245-2409246	0.995536	1	0.950622	0.982759	1	0.995833	5
mmp16b:chr2:3799163-3799164	0.971173	0.97193	0.967975	0.976607	0.97827	0.95027	5
tmem125b:chr2:6018007-6018008	1	0.983333	0.971542	0.977576	0.985	0.978333	5
scp2a:chr2:6093316-6093317	0.991262	1	0.986961	0.993187	0.986908	0.980114	5
LOC100150834:chr2:7704105-7704106	0.996032	1	0.985532	0.993333	0.997664	0.967043	5
zzz3:chr2:9008189-9008190	0.972031	0.955026	0.982268	0.973555	0.969993	0.942432	5
gpr158b:chr2:12322960-12322961	0.981264	0.975077	0.984355	0.985461	0.986045	0.974026	5
LOC103909892:chr2:14770394-14770395	0.994936	0.988042	0.986814	0.96766	0.958813	0.955001	5
inhbab:chr2:21828466-21828467	0.96504	0.981088	0.986864	0.977135	0.997118	0.959647	5
pik3r2:chr2:25045270-25045271	0.989778	0.961905	0.975645	0.986081	0.996528	0.968396	5
pde4ca:chr2:25130934-25130935	0.983155	0.979351	0.985895	0.968439	0.986594	0.975256	5
ppp2r3a:chr2:25622522-25622523	0.985569	0.876984	0.97866	0.976688	0.989356	0.977419	5
LOC100334178:chr2:28156861-28156862	0.984854	0.933466	0.981808	0.98136	0.950069	0.955476	5
cdh12a:chr2:29012206-29012207	0.953336	0.970588	0.982702	0.97956	0.992796	0.880011	5
cdh12a:chr2:29012242-29012243	0.953336	0.963235	0.982702	0.97956	0.992796	0.880011	5
dlgap1a:chr2:29626586-29626587	0.990062	0.976608	0.992308	0.997076	0.996711	0.890351	5
cbln2a:chr2:30475142-30475143	0.974066	0.98844	0.981671	0.986135	0.976494	0.906497	5
rgs20:chr2:30773095-30773096	0.987765	0.989286	0.995535	0.988819	0.993902	0.95936	5
ubtfl:chr2:32374387-32374388	0.923387	0.952727	0.902724	0.909147	0.952525	0.986977	5
ubtfl:chr2:32374395-32374396	0.923387	0.952727	0.902724	0.909147	0.952525	0.986977	5
prkci:chr2:37383093-37383094	0.972938	0.86526	0.972924	0.983135	0.98534	0.954758	5
acin1a:chr2:38221942-38221943	0.980606	0.981544	0.987722	0.966508	0.988346	0.983617	5
LOC108179957:chr2:39971820-39971821	0.985404	0.98875	0.984665	0.985427	0.982045	0.954181	5
LOC103908620:chr2:52159741-52159742	0.99	0.985859	0.990348	0.97909	0.987672	0.990942	5
si:dkeyp-68b7.5:chr2:57807258-57807259	0.984513	0.976773	0.986604	0.980504	0.985102	0.964356	5
cx28.8:chr20:203534-203535	0.9875	0.957962	0.978666	0.989268	0.959032	0.983282	5
si:dkey-126h10.1:chr20:1702538-1702539	0.981884	1	0.996377	0.996711	0.990448	0.990741	5
tmem200a:chr20:2213651-2213652	0.982349	0.987802	0.974411	0.981222	0.98399	0.942737	5
stxbp6l:chr20:9839926-9839927	0.963033	0.932085	0.989663	0.984703	0.993174	0.962019	5
faslg:chr20:15700831-15700832	0.956034	0.931013	0.941789	0.963605	0.933245	0.965922	5
epha7:chr20:24921747-24921748	0.972657	0.983945	0.95332	0.981009	0.977219	0.964925	5
epha7:chr20:24921879-24921880	0.970704	0.985013	0.952101	0.982996	0.977037	0.96673	5
epha7:chr20:24921904-24921905	0.970704	0.985013	0.952101	0.982996	0.977037	0.96673	5
syne1a:chr20:26174446-26174447	0.960555	0.969202	0.982853	0.982796	0.961666	0.892277	5
nbas:chr20:32935552-32935553	0.98576	0.966502	0.976964	0.983102	0.971254	0.964257	5
nbas:chr20:32935587-32935588	0.98576	0.966502	0.976964	0.983102	0.971254	0.964257	5
ptgs2b:chr20:34218943-34218944	0.988986	0.982254	0.991372	0.998123	0.980175	0.967755	5
cd2ap:chr20:35999546-35999547	0.991975	0.979069	0.974686	0.969771	1	0.976562	5
nmbr:chr20:37362989-37362990	0.970358	0.892977	0.958773	0.989583	0.988218	0.950788	5
taar10:chr20:46260617-46260618	0.974701	0.978307	0.963188	0.98085	0.983355	0.945882	5
taar10:chr20:46260621-46260622	0.974701	0.978307	0.963188	0.98085	0.983355	0.945882	5
batf:chr20:46716616-46716617	0.975054	0.98	0.985739	0.985717	0.987639	0.968946	5
LOC108179069:chr20:47490801-47490802	0.96107	0.932123	0.931208	0.981061	0.975267	0.921746	5
tmem121b:chr20:50435448-50435449	0.985022	0.970747	0.986291	0.99094	0.971982	0.970832	5
gsdf:chr21:11829-11830	0.974843	0.95761	0.96394	0.959326	0.980932	0.960054	5
LOC101884022:chr21:1483373-1483374	0.993333	1	0.984848	0.995833	0.9574	0.970238	5
zgc:162971:chr21:2176445-2176446	0.979171	0.968939	0.981118	0.972721	0.93249	0.919524	5
si:ch73-299h12.3:chr21:2243192-2243193	0.996094	0.923497	0.989282	0.989701	0.979403	0.98537	5
si:ch211-241b2.4:chr21:2342701-2342702	0.9941	0.993976	0.991522	0.959366	0.984963	0.952721	5
zbtb7c:chr21:3034816-3034817	0.977083	0.969919	0.989742	0.97839	0.990435	0.975125	5
ntng2b:chr21:3813051-3813052	0.926499	0.952206	0.945776	0.966221	0.968571	0.95	5
kcnt1:chr21:4710817-4710818	0.98374	0.960792	0.977329	0.989485	0.990937	0.983083	5
si:ch211-134a4.8:chr21:5475276-5475277	0.98125	0.986667	0.994444	0.981212	1	0.984127	5
ch25hl2:chr21:7294885-7294886	0.976328	0.990196	0.967908	0.991154	0.980963	0.971481	5
LOC108180793:chr21:11707158-11707159	0.992956	0.989528	0.980275	0.987286	0.985872	0.980664	5
dlat:chr21:22983934-22983935	0.948857	0.9762	0.989375	0.975708	0.947298	0.975745	5
rce1b:chr21:26458719-26458720	0.985137	0.970238	0.986575	0.97	0.993939	0.987377	5
rce1b:chr21:26458763-26458764	0.985137	0.970238	0.986575	0.97	0.993939	0.987377	5
nrxn2a:chr21:27599592-27599593	0.990246	0.983748	0.98643	0.981191	0.974186	0.959074	5
LOC108180765:chr21:28040085-28040086	0.985922	0.972155	0.974605	0.994694	0.988498	0.982107	5
trpc2b:chr21:30712590-30712591	0.988607	0.940487	0.981865	0.987033	0.978797	0.964052	5
prrg3:chr21:37900549-37900550	0.98312	0.971678	0.989216	1	0.995614	0.962986	5
jakmip2:chr21:43038873-43038874	1	0.988636	0.97	0.981539	0.983333	0.991186	5
camk2a:chr21:43901940-43901941	0.970547	0.985197	0.986856	0.975791	0.973121	0.939284	5
ammecr1:chr21:44685057-44685058	0.987605	0.988095	0.983296	0.97492	0.992067	0.973888	5
slc22a4:chr21:45859516-45859517	1	0.983333	1	0.972857	0.98619	0.986111	5
ora3:chr22:376327-376328	0.959783	0.946429	0.978116	0.948294	0.980769	1	5
tmcc2:chr22:554085-554086	1	0.985758	0.975042	0.979577	0.971101	0.960032	5
si:dkeyp-53d3.6:chr22:1414844-1414845	0.967332	0.957323	0.950994	0.952721	0.98884	0.966224	5
LOC108181116:chr22:3875973-3875974	0.987298	0.978315	0.984286	0.984171	0.962721	0.981111	5
si:rp71-36a1.3:chr22:5908448-5908449	0.996364	0.963636	0.970359	0.976152	0.962388	0.940097	5
mir128-1:chr22:12350008-12350009	0.988975	1	0.985764	0.97848	0.986403	0.991379	5
tmem264:chr22:15358072-15358073	0.9911	0.962333	0.988059	0.992145	0.99187	0.985714	5
cdc14ab:chr22:16175539-16175540	0.943846	0.917464	0.928868	0.995098	0.989615	0.97615	5
tssk6:chr22:18361274-18361275	0.990148	0.982616	0.98524	0.993464	0.971716	0.96478	5
pdcd4b:chr22:29709787-29709788	0.980675	0.930202	0.981594	0.9763	0.982978	0.944219	5
pdcd4b:chr22:29709788-29709789	0.980675	0.930202	0.981594	0.9763	0.982978	0.944219	5
si:dkey-169i5.4:chr22:30493370-30493371	0.988208	0.964286	0.995349	0.957107	0.978	0.97779	5
dag1:chr22:33216919-33216920	0.975055	0.959366	0.984276	0.988918	0.974769	0.853796	5
lcor:chr22:34809203-34809204	0.995536	1	0.984225	0.951692	0.98872	0.960526	5
alpi.1:chr22:38776067-38776068	1	1	0.99264	0.977941	0.9875	0.992063	5
alpi.1:chr22:38776126-38776127	1	1	0.99264	0.977941	0.9875	0.992063	5
ccdc66:chr22:39057890-39057891	0.978345	0.973684	0.983224	0.982691	0.989313	0.9678	5
LOC108181174:chr22:39152538-39152539	0.960822	0.950572	0.969701	0.972868	0.975095	0.943922	5
nadl1.1:chr23:584765-584766	0.978235	0.960417	0.986677	0.968132	0.991004	0.939848	5
zmp:0000000926:chr23:645276-645277	0.980073	0.975838	0.961052	0.98818	0.981037	0.982325	5
frmd4bb:chr23:786213-786214	0.984679	0.946893	0.946551	0.948146	0.994599	0.880496	5
LOC103909649:chr23:1387559-1387560	0.997917	1	0.993671	0.992021	0.991669	0.962306	5
atp2b3b:chr23:19912654-19912655	0.993302	0.968416	0.978983	0.996137	0.984375	0.970004	5
kcnab2b:chr23:21101139-21101140	0.992797	0.969388	0.982394	1	0.985764	0.957216	5
arhgef25a:chr23:27985244-27985245	0.986844	0.986364	0.979077	0.981203	0.989236	0.952829	5
clstn1:chr23:29656686-29656687	0.981706	0.996528	0.982898	0.991523	0.975931	0.959513	5
hmgn3:chr23:31431553-31431554	0.985155	0.979964	0.990546	0.975538	0.961797	0.983882	5
rapgef3:chr23:33441346-33441347	0.980991	0.975529	0.981962	0.980536	0.973335	0.929676	5
si:ch211-207e14.4:chr23:34079074-34079075	0.978999	0.978947	0.986133	0.968768	0.989589	0.959984	5
rarga:chr23:35819726-35819727	0.970396	0.990476	0.984203	0.975	0.98521	0.928511	5
ube2j2:chr23:36747892-36747893	0.984686	0.975155	0.98507	0.978373	0.979882	0.983554	5
podn:chr23:41993592-41993593	0.967587	0.979265	0.9789	0.973586	0.98178	0.960806	5
podn:chr23:41993834-41993835	0.973481	0.983035	0.979753	0.978387	0.979524	0.962106	5
slc1a7b:chr23:42054149-42054150	0.97603	0.991582	0.969792	0.973104	0.947076	0.968549	5
LOC100537147:chr23:42367824-42367825	0.983501	1	0.95934	0.969175	0.966143	0.965856	5
tfr2:chr23:45228643-45228644	0.989583	0.941414	0.984709	0.983512	0.967954	0.977424	5
cyp17a2:chr23:45825124-45825125	0.994444	0.958571	0.988283	0.984014	0.974588	0.995798	5
cyp17a2:chr23:45825338-45825339	0.983161	0.9585	0.987581	0.984524	0.977039	0.989651	5
abcg2a:chr23:46065241-46065242	0.982939	1	0.97995	0.986312	0.958228	0.974179	5
cul2:chr24:2287928-2287929	0.962276	0.939915	0.966138	0.97306	0.980994	0.937463	5
ccr9b:chr24:11932552-11932553	0.982102	0.977235	0.982842	0.981674	0.987042	0.956441	5
LOC108181505:chr24:15156505-15156506	0.978571	0.981818	0.979872	0.973214	0.982213	0.988235	5
adgrg2a:chr24:25139748-25139749	0.9925	0.92381	0.979649	0.992063	0.992907	0.992593	5
fndc3bb:chr24:26611748-26611749	0.983226	0.994318	0.974056	0.97525	0.988487	0.928265	5
hs6st1b:chr24:27704786-27704787	0.995455	1	1	0.990821	0.982843	1	5
LOC108181530:chr24:30488240-30488241	0.990836	0.961521	0.971629	0.980272	0.994536	0.961593	5
alg14:chr24:31263993-31263994	0.967489	1	0.979346	0.985724	0.979389	0.934179	5
si:ch73-173p19.1:chr24:33493397-33493398	0.959255	0.989796	0.986579	0.972831	0.976902	0.97447	5
wu:fc25h09:chr24:34395188-34395189	0.985998	0.98743	0.967203	0.951339	0.977869	0.982298	5
mybpc2b:chr24:38371558-38371559	0.96412	0.86	0.979195	0.980605	0.984148	0.939016	5
slc6a16b:chr24:38729801-38729802	0.977669	0.972394	0.943011	0.95917	0.941671	0.931563	5
lyrm1:chr24:39622887-39622888	0.975	0.945238	0.978299	0.973636	0.97951	0.965394	5
scn12ab:chr24:40676852-40676853	0.959497	0.952093	0.991649	0.983436	0.965869	0.991266	5
LOC799914:chr24:41568892-41568893	0.985613	0.982143	0.992901	0.991667	0.988034	0.973521	5
ssr1:chr24:42110454-42110455	0.989583	0.952991	0.977065	0.989474	0.990741	1	5
LOC100536647:chr25:49040-49041	0.985294	1	0.978048	0.99026	0.991379	0.985119	5
LOC100536694:chr25:83986-83987	0.990533	0.978273	0.996136	0.980057	0.979336	0.992647	5
srpk2:chr25:192160-192161	0.991354	0.996825	0.983438	0.978759	0.990346	0.973366	5
pparab:chr25:2138102-2138103	0.992424	0.9375	1	0.99359	0.98125	0.964286	5
LOC100535104:chr25:4828189-4828190	0.973684	1	0.988012	1	0.988095	0.982759	5
LOC101882116:chr25:4885696-4885697	0.978274	0.992481	0.991308	0.984129	0.976653	0.953653	5
crabp1a:chr25:6179552-6179553	0.972851	0.950048	0.983548	0.981556	0.944199	0.961182	5
LOC103909818:chr25:9035681-9035682	0.957174	0.990741	0.973214	0.992857	0.995098	0.962442	5
fbxo31:chr25:21763222-21763223	0.990741	0.92	1	0.994048	0.986111	0.974359	5
fbxo31:chr25:21763268-21763269	0.993827	0.92	1	0.994048	0.986111	0.974359	5
abcc8:chr25:22632858-22632859	0.973621	0.992708	0.982753	0.984503	0.98385	0.973716	5
abcc8:chr25:22633021-22633022	0.973621	0.990057	0.982753	0.984503	0.98385	0.973716	5
LOC103909866:chr25:25208491-25208492	0.965367	0.99537	0.979365	1	0.976791	0.991071	5
LOC108181602:chr25:25808946-25808947	0.978153	0.98117	0.98237	0.961747	0.9801	0.960886	5
asb15a:chr25:27391041-27391042	0.981628	0.991379	0.993252	0.99375	0.98875	0.983259	5
mettl20:chr25:28464595-28464596	0.97644	0.995536	0.987081	0.976259	0.967443	0.964388	5
scaper:chr25:32120018-32120019	0.976944	0.967863	0.983142	0.990397	0.990017	0.975362	5
scaper:chr25:32120139-32120140	0.976944	0.967863	0.983142	0.990397	0.990017	0.975362	5
slc2a13b:chr25:35161820-35161821	0.991475	0.978146	0.980091	0.981549	0.984187	0.980847	5
ankrd27:chr25:35854388-35854389	0.972126	0.968354	0.983062	0.977234	0.970138	0.933283	5
ankrd27:chr25:35857761-35857762	0.97911	0.963333	0.98781	0.991089	0.941288	0.960523	5
nudt7:chr25:36711538-36711539	0.954207	0.941016	0.980077	0.971341	0.96254	0.980034	5
kcnj4:chr3:40834-40835	0.979768	0.991913	0.984828	0.990821	0.986675	0.966832	5
kdelr3:chr3:225857-225858	0.964191	0.944444	0.962724	0.829545	0.942857	0.961874	5
LOC108182908:chr3:607812-607813	0.979569	0.983784	0.977919	0.991844	0.978799	0.945524	5
LOC108182923:chr3:1304259-1304260	0.996875	0.833333	0.977413	0.990799	1	0.945833	5
LOC560099:chr3:7107225-7107226	0.969025	0.987293	0.987117	0.991176	0.981481	0.988818	5
LOC101882618:chr3:8614689-8614690	0.992258	0.970378	0.989017	0.986351	0.977222	0.944856	5
LOC108182879:chr3:14109340-14109341	0.988889	0.972549	0.980069	0.993066	0.979569	0.946536	5
rln3a:chr3:19057502-19057503	0.966667	0.985185	0.978571	0.979016	0.983576	0.960726	5
LOC108182883:chr3:21893283-21893284	0.993197	0.97037	0.982189	0.979634	0.994485	0.978594	5
carhsp1:chr3:27684170-27684171	0.985405	0.97292	0.967338	0.962654	0.994584	0.973278	5
carhsp1:chr3:27684244-27684245	0.991971	0.97292	0.967338	0.965106	0.993501	0.97358	5
emc10:chr3:30110394-30110395	0.969109	0.968515	0.995932	0.977431	0.981101	0.970936	5
cacna1aa:chr3:33642083-33642084	0.989122	0.995298	0.985742	0.986712	0.976689	0.982823	5
engase:chr3:36006931-36006932	0.980133	0.988636	0.964008	0.981352	0.990211	0.964839	5
LOC103910300:chr3:40901164-40901165	0.997475	0.933333	0.989456	0.959501	0.987013	1	5
gper1:chr3:47804270-47804271	0.986647	0.974195	0.978353	0.966879	0.986436	0.955474	5
LOC792447:chr3:49614564-49614565	0.98473	0.991667	0.985502	0.989205	0.979082	0.976863	5
LOC566011:chr3:52413467-52413468	0.970588	0.981818	0.973274	0.991667	0.97903	1	5
tsen54:chr3:60320033-60320034	0.994048	0.944444	0.971136	0.97903	0.989568	0.940395	5
proza:chr3:62146030-62146031	0.972808	0.976923	0.987869	0.979537	0.99216	0.981906	5
LOC101885658:chr4:258368-258369	0.984258	0.974537	0.985676	0.985258	0.979453	0.972554	5
tulp4a:chr4:319260-319261	0.977772	0.989583	0.976736	0.953746	0.963706	0.956111	5
LOC101884355:chr4:403233-403234	0.993056	0.917143	0.983046	0.990323	0.988095	0.972222	5
rtcb:chr4:663261-663262	0.960832	0.954731	0.97398	0.974959	0.980057	0.958822	5
aim1b:chr4:848247-848248	0.971728	0.974495	0.981749	0.968334	0.976235	0.963766	5
LOC108183355:chr4:1165279-1165280	0.990385	0.993333	0.996914	1	0.994792	0.988095	5
chrm2a:chr4:1269662-1269663	0.974271	0.971332	0.970574	0.993939	0.990234	0.969494	5
nap1l1:chr4:1471567-1471568	0.991862	0.989183	0.973242	0.974712	0.989839	0.95845	5
slc38a4:chr4:1680969-1680970	0.956725	0.990433	0.973002	0.968843	0.98832	0.913027	5
slc38a4:chr4:1680981-1680982	0.956725	0.989066	0.97158	0.964392	0.986652	0.913027	5
plekha5:chr4:3017951-3017952	0.972024	0.981481	0.975093	0.971201	0.974645	0.970238	5
plekha5:chr4:3017953-3017954	0.981217	0.979167	0.971535	0.973448	0.981131	0.968254	5
grm8a:chr4:3468984-3468985	0.980042	0.938342	0.945768	0.975659	0.975063	0.949064	5
asb15b:chr4:4113940-4113941	0.991071	0.954545	0.993952	0.985354	0.983075	0.961409	5
asb15b:chr4:4113949-4113950	0.991071	0.954545	0.993952	0.985354	0.983075	0.961409	5
si:dkey-14d8.2:chr4:5369905-5369906	0.97036	1	0.955035	0.981875	0.988312	0.981048	5
rsph9:chr4:5636680-5636681	0.982237	1	0.990741	0.991795	0.973088	0.990741	5
ttc41:chr4:9823473-9823474	0.987762	0.971429	0.954261	1	0.996429	0.97096	5
si:dkey-261e22.4:chr4:14435134-14435135	1	0.978472	0.971678	0.983173	0.931308	0.886321	5
LOC103910439:chr4:16131771-16131772	0.983795	0.962519	0.987655	0.993718	0.928415	0.899145	5
LOC108183289:chr4:18347691-18347692	0.982275	0.928676	0.939776	0.974432	0.986607	0.986486	5
socs2:chr4:18443876-18443877	0.98465	0.995558	0.971998	0.983879	0.983532	0.969203	5
sco2:chr4:18464720-18464721	0.998437	0.981818	0.975945	0.986673	0.99102	0.988322	5
sco2:chr4:18464772-18464773	0.993385	0.969512	0.977214	0.977779	0.986286	0.990111	5
myf5:chr4:22020252-22020253	0.990252	0.984203	0.977902	0.986768	0.978704	0.980099	5
LOC108183615:chr4:30525720-30525721	0.974029	0.987179	0.996914	0.992122	1	0.963248	5
LOC103910522:chr4:35250651-35250652	0.974892	0.985294	0.969768	0.96985	0.959068	0.945648	5
LOC108183998:chr4:56096751-56096752	0.974927	1	0.970529	0.98191	0.976928	0.961405	5
LOC108184053:chr4:63194828-63194829	0.975292	0.980758	0.970594	0.985562	0.98181	0.979326	5
LOC108184014:chr4:64492661-64492662	0.995238	0.984	0.985205	0.966884	0.993674	0.963158	5
si:ch211-161m3.2:chr4:70744489-70744490	0.970328	0.928846	0.990696	0.984103	0.950074	0.973521	5
LOC101885937:chr4:70942560-70942561	0.986168	0.970259	0.992955	0.97805	0.985301	0.961528	5
LOC100333031:chr4:71811705-71811706	0.948119	0.988889	0.967424	0.97819	0.9769	0.987198	5
LOC103910998:chr4:72060266-72060267	0.971315	0.989474	0.988141	0.991896	0.973574	0.966106	5
LOC100534979:chr4:72206789-72206790	0.972424	0.984169	0.995641	0.981674	0.976916	0.948152	5
zgc:165515:chr4:72608362-72608363	0.985062	0.916987	0.989607	0.992895	0.986327	0.961744	5
zgc:194215:chr4:75729347-75729348	0.998457	0.985542	0.981489	0.984681	0.967519	0.964052	5
zgc:153924:chr5:393737-393738	0.992544	0.933333	1	1	0.979474	0.994118	5
LOC101887060:chr5:2898693-2898694	0.978192	0.987755	0.985556	0.991667	0.971001	1	5
LOC108179206:chr5:8385330-8385331	0.975237	0.966234	0.985044	0.983496	0.978289	0.995614	5
sema4c:chr5:14029522-14029523	0.980021	0.971984	0.979041	0.99223	0.988719	0.958816	5
wscd2:chr5:20123399-20123400	0.997222	0.95614	0.982601	0.986111	0.988384	0.979323	5
wscd2:chr5:20123415-20123416	0.997222	0.95614	0.982601	0.986111	0.988384	0.979323	5
npas2:chr5:22287930-22287931	0.994048	0.97037	0.990152	0.995496	0.976777	0.926788	5
tmc2b:chr5:25024639-25024640	0.984522	0.971165	0.973173	0.992965	0.988672	0.964034	5
gda:chr5:25108215-25108216	0.994318	0.951012	0.984184	0.964374	0.981863	0.97093	5
tnc:chr5:27961312-27961313	0.972302	0.975806	0.970919	0.9807	0.972318	0.957153	5
cacna1ba:chr5:28696663-28696664	0.986759	0.988025	0.985536	0.98796	0.994649	0.973402	5
fibcd1:chr5:33466437-33466438	0.96858	1	0.978212	0.9872	0.996753	0.975682	5
efnb1:chr5:35670862-35670863	0.983648	0.957095	0.981934	0.988277	0.982454	0.984962	5
mef2cb:chr5:47531858-47531859	0.986661	0.987692	0.927993	1	0.995238	0.985948	5
mblac2:chr5:48008235-48008236	0.968828	0.995098	0.979467	0.973235	0.984119	0.876268	5
ankrd31:chr5:50355421-50355422	0.975713	0.946705	0.944422	0.958924	0.980778	0.973239	5
rasl10b:chr5:61053623-61053624	0.981511	0.985294	0.977161	0.980825	0.976015	0.971107	5
si:ch211-236k19.4:chr5:64180202-64180203	0.984946	0.985666	0.980448	0.979886	0.976674	0.942216	5
prlrb:chr5:65603149-65603150	0.976603	0.989771	0.984644	0.974394	0.980791	0.970978	5
prlrb:chr5:65603150-65603151	0.976603	0.989771	0.984644	0.974394	0.980791	0.970978	5
LOC108190036:chr5:69874757-69874758	0.903928	0.94	0.932454	0.936384	0.96997	0.941919	5
gpsm1b:chr5:70956674-70956675	0.98312	0.962503	0.94738	0.99437	0.970504	0.969756	5
oxt:chr5:71303112-71303113	0.995215	1	0.977722	0.981421	0.986657	0.980952	5
keap1b:chr6:113946-113947	0.991667	1	0.977273	0.994565	1	0.962636	5
si:ch211-181l5.2:chr6:7083222-7083223	1	0.957071	0.974715	1	1	0.97835	5
si:dkey-276l13.4:chr6:9840928-9840929	0.929654	0.969975	0.887948	0.988	0.979283	0.980128	5
scn1lab:chr6:10012792-10012793	0.993513	0.962763	0.989065	0.989101	0.994773	0.933242	5
scn1lab:chr6:10018745-10018746	0.973172	0.993636	0.977761	0.970416	0.975615	0.953218	5
LOC108190468:chr6:17306627-17306628	0.985193	0.972479	0.983835	0.983671	0.976884	0.910192	5
ttc22:chr6:30681125-30681126	0.990521	1	0.996858	0.976562	0.976474	0.989397	5
ttc22:chr6:30681130-30681131	0.990521	1	0.996858	0.976562	0.976474	0.989397	5
vdrb:chr6:38957525-38957526	0.986479	0.958701	0.991753	0.979704	0.980679	0.97643	5
zgc:77517:chr6:39362922-39362923	0.980373	0.965092	0.990142	0.995	0.9812	0.98723	5
scn8ab:chr6:39408762-39408763	0.992063	0.966403	0.979496	0.971445	0.980412	0.945476	5
atf7b:chr6:39617610-39617611	0.992463	0.921905	0.944076	0.940696	0.967996	0.972335	5
si:dkey-197j19.5:chr6:40041940-40041941	0.9875	0.955556	0.97735	0.996	1	0.974697	5
mitfa:chr6:43429132-43429133	0.978516	0.98125	0.976965	0.988366	0.984375	0.960219	5
LOC108190434:chr6:47563019-47563020	0.952574	0.988971	0.975459	0.971858	0.977995	0.951332	5
znfx1:chr6:57403328-57403329	0.975877	1	0.972727	0.968182	1	1	5
LOC100537401:chr6:58514374-58514375	0.972754	0.968967	0.989185	0.976625	0.996218	0.989815	5
si:cabz01112025.1:chr7:1274499-1274500	0.990903	0.968333	0.990106	0.973312	1	0.992696	5
LOC108190592:chr7:1387068-1387069	0.97717	0.958269	0.980041	0.969856	0.976636	0.947438	5
LOC103911302:chr7:1399848-1399849	0.987839	0.995968	0.979736	0.981725	0.985581	0.969311	5
LOC108190595:chr7:1462280-1462281	0.988854	1	0.970076	0.977978	0.984659	0.99375	5
ltb4r2a:chr7:4914490-4914491	0.993121	0.982693	0.979071	0.980961	0.971278	0.964402	5
si:ch211-165f21.7:chr7:6185926-6185927	1	0.944444	0.992041	0.977381	0.981197	0.99537	5
LOC101887011:chr7:11261249-11261250	0.991465	0.916667	0.896	0.990383	0.957917	0.973894	5
cx36.7:chr7:12582086-12582087	0.955208	0.979266	0.946971	0.927206	0.968793	0.953824	5
syt7b:chr7:12990209-12990210	0.987447	1	0.971154	0.991071	0.987903	0.981481	5
kif7:chr7:14149210-14149211	0.977414	0.972366	0.975307	0.981665	0.979028	0.942883	5
mespba:chr7:15065244-15065245	0.966071	1	0.984848	0.973046	0.991225	0.974745	5
mespaa:chr7:15081531-15081532	0.982131	0.992857	0.994318	0.967871	0.97726	0.985176	5
LOC108190778:chr7:18774473-18774474	0.978855	0.992424	0.974204	0.980919	0.984119	0.963017	5
LOC100148293:chr7:19519794-19519795	0.970444	0.967953	0.968424	0.97612	0.972955	0.967251	5
fgf11a:chr7:22128606-22128607	0.977764	0.880553	0.923661	0.984678	0.901428	0.980864	5
plekha7b:chr7:26828271-26828272	0.980015	0.947904	0.97202	0.947991	0.971821	0.97208	5
ube3c:chr7:40312870-40312871	0.953619	0.97509	0.984962	0.988909	0.979752	0.962724	5
LOC108190699:chr7:44391055-44391056	1	1	1	0.979167	0.984523	0.988095	5
cdh16:chr7:44613151-44613152	0.965406	0.938492	0.958824	1	0.963513	0.975	5
LOC108190714:chr7:52320753-52320754	0.979921	0.995146	0.989319	0.993846	0.986824	0.954023	5
LOC108190716:chr7:52606355-52606356	0.965227	0.98366	0.986729	0.979417	0.994529	0.962256	5
LOC108190716:chr7:52606358-52606359	0.965227	0.98366	0.986729	0.979417	0.994529	0.962256	5
ctr9:chr7:66432080-66432081	0.991393	0.990123	0.987969	0.986515	0.964181	0.987306	5
zmp:0000001168:chr7:71857944-71857945	0.977123	0.965012	0.987744	0.988345	0.883035	0.948788	5
LOC100332770:chr7:73175091-73175092	0.99	0.964286	0.985714	0.989583	0.996711	0.980283	5
caap1:chr7:73615392-73615393	0.979292	0.958683	0.968818	0.963911	0.973974	0.957074	5
mecp2:chr8:7597852-7597853	0.965189	0.993031	0.965438	0.95668	0.974014	0.964605	5
cdk16:chr8:8323396-8323397	0.973996	0.971798	0.977049	0.975607	0.953403	0.952254	5
grm6a:chr8:8493826-8493827	0.980909	0.98	0.964323	0.972609	0.97939	0.929731	5
tjp2b:chr8:11398417-11398418	0.989673	0.993443	0.984043	0.985474	0.979218	0.966377	5
atp2b3a:chr8:13965901-13965902	0.985677	0.986074	0.989041	0.979952	0.987162	0.985454	5
dedd:chr8:14024910-14024911	0.982221	0.980219	0.986918	0.990606	0.977295	0.936758	5
LOC560461:chr8:22598625-22598626	0.973826	0.963281	0.998113	0.986966	0.990329	0.906609	5
magixa:chr8:22741343-22741344	0.962497	0.952862	0.961863	0.977244	0.958374	0.890384	5
si:dkey-70p6.1:chr8:23023677-23023678	0.972734	0.973265	0.971753	0.995298	0.974723	0.967361	5
zbtb34:chr8:33123269-33123270	0.990571	0.983333	0.992465	0.988832	0.989857	0.951093	5
LOC108190971:chr8:34099481-34099482	0.963855	0.955933	0.984015	0.967004	0.975747	0.936793	5
crybb2:chr8:42622945-42622946	0.995238	1	0.955366	1	0.97563	0.88243	5
LOC108190982:chr8:45397036-45397037	0.964334	0.986214	0.978647	0.981668	0.971282	0.966123	5
ogdha:chr8:45755574-45755575	0.978822	0.978125	0.961819	0.990216	0.98973	0.971398	5
ogdha:chr8:45755575-45755576	0.978822	0.978125	0.961819	0.990216	0.98973	0.971398	5
LOC101886147:chr8:48788938-48788939	0.990769	0.96707	0.990406	0.984542	0.991482	0.963347	5
wrap73:chr8:48827312-48827313	0.974369	1	0.988564	0.958685	0.969647	0.94321	5
prickle3:chr8:49234602-49234603	0.928563	0.987179	0.989583	0.983751	0.970664	0.949554	5
ankrd39:chr8:51586576-51586577	0.978287	0.934403	0.974565	0.99092	0.98856	0.958351	5
si:ch73-199g24.2:chr8:52563972-52563973	0.99092	0.927791	0.970712	0.958625	0.960352	0.936607	5
zgc:171572:chr8:52965584-52965585	0.976282	1	0.96026	0.996429	0.983032	0.983897	5
rapgef4:chr9:2943348-2943349	1	0.952381	1	0.986269	1	0.919872	5
nrp2b:chr9:14396374-14396375	0.990218	0.958784	0.990915	0.976068	1	0.9771	5
LOC101887159:chr9:31054920-31054921	0.988815	0.992874	0.98627	0.965239	0.987044	0.950655	5
fgf14:chr9:32027297-32027298	0.986737	0.985889	0.982236	0.988954	0.991951	0.965046	5
ankrd44:chr9:32299212-32299213	0.99229	0.946232	0.98191	0.98533	0.990711	0.92145	5
olig1:chr9:32918472-32918473	0.964362	0.978351	0.979493	0.972353	0.963231	0.9627	5
usp9:chr9:33456464-33456465	0.973541	0.980649	0.98696	0.967896	0.99276	0.963338	5
mir222:chr9:34112278-34112279	0.992151	1	0.978178	0.970588	0.983302	0.972222	5
ncam2:chr9:35361149-35361150	0.98645	1	0.985695	0.985813	0.977899	0.963953	5
LOC103908627:chr9:41720164-41720165	0.977367	0.894737	0.966527	0.969541	0.988465	0.89011	5
pcbp3:chr9:42194038-42194039	0.961667	1	0.984375	0.991667	0.990196	0.989583	5
pcbp3:chr9:42194040-42194041	0.961667	1	0.984375	0.991667	0.990196	0.989583	5
pcbp3:chr9:42194048-42194049	0.961667	1	0.984375	0.991667	0.990196	0.989583	5
pcbp3:chr9:42194050-42194051	0.961667	1	0.984375	0.991667	0.990196	0.989583	5
pcbp3:chr9:42194055-42194056	0.961667	1	0.984375	0.991667	0.990196	0.989583	5
pcbp3:chr9:42194056-42194057	0.961667	1	0.984375	0.991667	0.990196	0.989583	5
LOC101882942:chr9:50025561-50025562	0.975595	0.968254	0.984172	0.970784	0.974982	0.959559	5
LOC101883675:chr9:51048806-51048807	0.976628	0.976493	0.995735	0.966943	0.980159	0.98125	5
trpm2:chr9:53298832-53298833	0.979133	0.971478	0.980055	0.988591	0.964896	0.961813	5
il1rl1:chr9:53403690-53403691	0.946306	0.994286	0.9894	0.947917	0.975066	0.963542	5
nlgn4b:chr9:55792843-55792844	1	0.879371	0.992565	0.995798	0.998	0.947273	5
LOC101885096:chr9:56859973-56859974	1	0.95	0.994118	0.986667	0.966271	0.980208	5
LOC101884850:chrUn_KN149682v1:49529-49530	0.972917	0.987682	0.978484	0.9875	1	1	5
fgd:chrUn_KN149731v1:731-732	0.979866	0.981388	0.965655	0.974003	0.988463	0.955527	5
LOC565999:chrUn_KN149797v1:29633-29634	0.98629	1	0.958672	0.986909	0.956768	1	5
zgc:194336:chrUn_KN149830v1:18650-18651	0.982559	0.900407	0.891973	0.897838	0.985126	0.983894	5
fancm:chrUn_KN150026v1:492-493	0.975079	0.969048	0.988511	0.997396	0.986111	0.988095	5
tmem117:chrUn_KN150069v1:997-998	0.978311	0.969657	0.985568	0.99125	0.977591	0.972928	5
LOC101885980:chrUn_KN150079v1:5974-5975	0.990524	0.940556	0.971253	0.994026	1	0.959684	5
synpo:chrUn_KN150129v1:44046-44047	0.97481	0.973324	0.97598	0.981304	0.983254	0.964213	5
tfr2:chrUn_KN150149v1:363-364	0.988751	0.954312	0.986604	0.979407	0.967343	0.986852	5
scn12ab:chrUn_KN150381v1:6330-6331	0.974445	0.967718	0.982686	0.969078	0.973181	0.934747	5
pirt:chrUn_KN150455v1:23654-23655	0.986574	0.981481	0.984486	0.986844	0.989701	0.950157	5
trip10b:chrUn_KN150611v1:779-780	0.992574	0.992284	0.978719	0.986857	0.990741	0.989583	5
LOC108182752:chrUn_KN150615v1:9565-9566	0.986842	0.944948	0.989019	0.970618	0.983654	0.958078	5
LOC100330321:chrUn_KN150703v1:4679-4680	0.986427	1	0.975056	0.98089	0.994298	0.984728	5
zdhhc20a:chr10:35610093-35610094	0.282517	0.875	0.125	1	0.222222	0	6
zdhhc20a:chr10:35610098-35610099	0.282517	0.875	0.125	1	0.222222	0	6
bcl9:chr1:46537103-46537104	0.980119	0.979258	0.978096	0.967006	0.960974	0.254098	7
LOC103909451:chr1:56538894-56538895	0.983868	0.850929	0.979581	0.981706	0.963335	0.62252	7
sh2d3ca:chr10:10252113-10252114	0.969512	0.873611	0.951155	0.985324	0.927143	0.572472	7
LOC108191954:chr13:51253785-51253786	0.598096	0.763218	0.956893	0.985483	0.83212	0.679146	7
LOC108179269:chr15:25-26	0.960776	0.962256	0.976213	0.977766	0.815903	0.536774	7
dicp3.3:chr16:22004165-22004166	0.92489	0.82682	0.920624	0.91571	0.788391	0.264674	7
bxdc2:chr21:204898-204899	0.675	0.6939	0.979749	0.768431	1	0.607759	7
grasp:chr23:32273056-32273057	0.984128	0.990385	0.974725	0.980921	0.916083	0.557057	7
LOC108183637:chr4:33243827-33243828	0.798992	0.785714	0.976946	0.79492	0.649745	0.689786	7
LOC108183801:chr4:42409915-42409916	1	0.791667	1	0.993827	0.986111	0.5	7
col5a2b:chr6:11203460-11203461	0.895554	0.816667	0.985256	0.861806	0.820687	0	7
LOC108190430:chr6:45908795-45908796	0.978077	0.993827	0.979606	0.989141	0.98603	0.307337	7
cep97:chr1:11925-11926	0.008694	0.013703	0.001849	0.003726	0.003265	0.004081	8
cep97:chr1:11966-11967	0.008694	0.013703	0.001849	0.003726	0.003265	0.004081	8
nfkbiz:chr1:18662-18663	0.008621	0	0.002525	0	0.007353	0	8
zgc:110091:chr1:36733-36734	0.008055	0.064746	0.013041	0.009462	0.006178	0.00728	8
ildr1a:chr1:44838-44839	0	0	0	0	0	0	8
tfdp1b:chr1:232039-232040	0.004348	0.012	0	0	0.008362	0.001443	8
tfdp1b:chr1:232040-232041	0.004348	0.012	0	0	0.008362	0.001443	8
tfdp1b:chr1:232061-232062	0.004348	0.012	0	0	0.008362	0.001443	8
si:ch73-244f7.4:chr1:423682-423683	0.003686	0.001212	0.02398	0.021256	0.016206	0.009082	8
blzf1:chr1:499117-499118	0.002899	0.00266	0.008548	0.0112	0.011976	0.005892	8
atp1a1a.1:chr1:1564374-1564375	0.003353	0.005013	0.003958	0.003057	0.005102	0.007447	8
si:ch211-132g1.7:chr1:1793276-1793277	0.02114	0.002033	0.010204	0.008929	0	0	8
rap2ab:chr1:2074571-2074572	0.006278	0.015165	0.00282	0.003902	0.005459	0.003229	8
gpc6a:chr1:2565161-2565162	0.004843	0.004863	0.006884	0.008354	0.003755	0.005333	8
spry2:chr1:4557476-4557477	0.016469	0.01968	0.010858	0.007651	0.007698	0.004716	8
prkag3a:chr1:5473713-5473714	0.022103	0.010661	0.024363	0.021316	0.063142	0.072635	8
prkag3a:chr1:5473714-5473715	0.022103	0.010661	0.024363	0.021316	0.063142	0.072635	8
fam134a:chr1:5492090-5492091	0.001066	0	0	0.002646	0.003571	0.003401	8
fam134a:chr1:5492177-5492178	0.001066	0	0	0.002646	0.003571	0.003401	8
eng1b:chr1:6995890-6995891	0.013661	0.005076	0.005962	0.004135	0.006276	0.011232	8
eng1b:chr1:6995894-6995895	0.013661	0.005076	0.005962	0.004135	0.006276	0.011232	8
zgc:77849:chr1:8010084-8010085	0.004464	0	0.001808	0.003484	0.002355	0.002198	8
zgc:152698:chr1:8460846-8460847	0	0.005556	0.002273	0	0.002137	0.010708	8
uncx4.1:chr1:8605991-8605992	0.006272	0.003484	0.005952	0.000668	0.000533	0.013446	8
elfn1b:chr1:8873087-8873088	0.0038	0.011769	0.006871	0.004074	0.015112	0.00614	8
pdia2:chr1:9256277-9256278	0.011709	0.025222	0.011201	0.007614	0.014347	0.016945	8
dachb:chr1:9694555-9694556	0.006888	0.01162	0.004087	0.003613	0.001389	0.005291	8
dachb:chr1:9694596-9694597	0.005298	0.01162	0.002919	0.003613	0.000992	0.005291	8
atp1b1b:chr1:10036106-10036107	0.007557	0.009866	0.009634	0.003565	0.003366	0.018074	8
tspan5b:chr1:11290625-11290626	0.004841	0	0.004974	0.005039	0.008839	0.001471	8
stra6l:chr1:11490463-11490464	0.005283	0.010761	0.008665	0.023651	0.008302	0.014479	8
nansa:chr1:11649063-11649064	0.006982	0.014881	0.002685	0.007198	0.002381	0.011075	8
crmp1:chr1:13661885-13661886	0.003528	0	0.003896	0	0.005051	0.001773	8
fip1l1b:chr1:13696285-13696286	0	0.004348	0.00102	0.002941	0.002333	0.002967	8
fip1l1b:chr1:13696305-13696306	0	0.004348	0.00102	0.002941	0.002333	0.002967	8
chic2:chr1:13719631-13719632	0	0	0	0.005682	0.004149	0	8
micu3a:chr1:15703991-15703992	0.002302	0.007251	0.007095	0.010824	0.006962	0.01003	8
fat1a:chr1:16681831-16681832	0.000424	0.012532	0.000467	0.001679	0.00828	0.002318	8
helt:chr1:16900454-16900455	0.004052	0.003759	0.001488	0	0	0.003681	8
slc25a4:chr1:16983824-16983825	0.016518	0.026786	0.021921	0.018745	0.119506	0.048105	8
clrn2:chr1:18822538-18822539	0.007873	0.004712	0.008424	0	0.00712	0.005357	8
tmem192:chr1:18956590-18956591	0.003968	0.098125	0.017071	0.02346	0.022565	0.042137	8
spock3:chr1:19942270-19942271	0.007812	0.004608	0.025463	0.030193	0.0125	0.011364	8
spock3:chr1:19942367-19942368	0.00625	0.003226	0.02037	0.024155	0.01	0.009091	8
slit2:chr1:23092977-23092978	0.009685	0.006036	0.00815	0.011798	0.013004	0.003571	8
slit2:chr1:23092979-23092980	0.009685	0.006036	0.00815	0.011798	0.013004	0.003571	8
slit2:chr1:23092982-23092983	0.009685	0.006036	0.00815	0.011798	0.013004	0.003571	8
dctpp1:chr1:23866584-23866585	0	0	0.00266	0	0	0	8
ndufb6:chr1:25405559-25405560	0.004026	0.012712	0.012935	0.005088	0.003171	0.007726	8
bnc2:chr1:26330188-26330189	0.009936	0.007543	0.011966	0.009832	0.003726	0.006637	8
bnc2:chr1:26330353-26330354	0.009637	0.013496	0.011692	0.010768	0.006011	0.007563	8
ankrd10a:chr1:28337096-28337097	0.003299	0.002473	0.007698	0.00718	0.01232	0.011694	8
ankrd10a:chr1:28337238-28337239	0.001979	0.001484	0.004619	0.005737	0.009566	0.007016	8
zgc:173948:chr1:28374214-28374215	0.005907	0.003582	0.018163	0.004306	0.004019	0.031746	8
tmem41ab:chr1:29618287-29618288	0.003936	0.006766	0.004818	0.004901	0.002608	0.010154	8
inab:chr1:31131899-31131900	0.01614	0.039814	0.003916	0.013942	0.002505	0	8
anos1a:chr1:31210448-31210449	0.003354	0.024038	0.006287	0.015215	0.016301	0.0075	8
dhrsx:chr1:32651119-32651120	0.002525	0.007576	0.008087	0.005747	0.017094	0.009524	8
epha6:chr1:33236454-33236455	0.004345	0.001736	0.001707	0.002005	0.002976	0.005461	8
arhgap10:chr1:36040048-36040049	0.003761	0.001976	0.002344	0.0064	0.001926	0.005373	8
dclk2a:chr1:36476517-36476518	0.005093	0.00463	0.00337	0.001111	0	0.012005	8
zgc:153720:chr1:38669802-38669803	0.003177	0.002845	0.00789	0.007265	0.004479	0.009444	8
faah2a:chr1:39519203-39519204	0	0.002193	0.00375	0.006616	0.001938	0.00535	8
naa15b:chr1:39895223-39895224	0.007039	0.003704	0.005137	0.002557	0.000794	0.00442	8
si:ch211-89o9.6:chr1:40784556-40784557	0	0	0	0.015625	0	0	8
ctnna2:chr1:41523881-41523882	0.005882	0.002105	0.006667	0.010526	0.001869	0	8
timm10:chr1:43689152-43689153	0.005863	0.0036	0.004983	0.011769	0.00542	0.006501	8
rtn4rl2a:chr1:43789773-43789774	0	0.007905	0	0	0.004464	0	8
med19b:chr1:43881065-43881066	0	0	0	0	0	0.004762	8
ndufs8a:chr1:44113060-44113061	0.000661	0.003462	0.0046	0.004287	0.003728	0.00367	8
mcoln1a:chr1:44979892-44979893	0.005906	0.000472	0.009002	0.002677	0.005447	0.003363	8
pkn1a:chr1:45063132-45063133	0.005136	0.004108	0.004815	0.002678	0.006203	0.004255	8
tubgcp3:chr1:45714053-45714054	0.002717	0	0.010417	0.001689	0.005	0.00625	8
sh3pxd2aa:chr1:46824592-46824593	0.005277	0.004117	0.003349	0.004675	0.003864	0.003339	8
taf5:chr1:48770896-48770897	0.006437	0.00042	0.004058	0.00683	0.004391	0.007439	8
pdcd11:chr1:48790601-48790602	0.002973	0	0.009016	0.004293	0.004477	0.006074	8
pdcd11:chr1:48790617-48790618	0.002973	0	0.009016	0.004293	0.004477	0.006074	8
pdcd11:chr1:48790659-48790660	0.003634	0	0.01102	0.005247	0.003736	0.007424	8
LOC108190349:chr1:49055159-49055160	0.000992	0	0.003049	0.012578	0.001655	0.006615	8
lef1:chr1:49170721-49170722	0.002451	0.005376	0.002604	0.00641	0.006667	0.002874	8
npnt:chr1:49441571-49441572	0.0058	0.004444	0.003904	0.011867	0.005813	0.008012	8
npnt:chr1:49441573-49441574	0.0058	0.004444	0.003904	0.011867	0.005813	0.008012	8
npnt:chr1:49441574-49441575	0.0058	0.004444	0.003904	0.011867	0.005813	0.008012	8
npnt:chr1:49441613-49441614	0.0058	0.004444	0.003904	0.011867	0.005813	0.008012	8
aimp1:chr1:49650152-49650153	0	0	0	0	0	0	8
otx1a:chr1:50275677-50275678	0.008929	0	0	0.001838	0.008482	0	8
atg4da:chr1:50742844-50742845	0.004355	0.005489	0.007856	0.00423	0.004073	0.004437	8
osbp:chr1:52027464-52027465	0	0	0.007304	0.001429	0	0.001923	8
smarca5:chr1:52157700-52157701	0.001543	0.00202	0.005184	0.001235	0.002732	0	8
pus10:chr1:53082088-53082089	0.007627	0.00352	0.013156	0.012087	0.001945	0.004158	8
acta1a:chr1:53286215-53286216	0.00565	0.003674	0.008367	0.009076	0.003796	0.005579	8
dla:chr1:53353711-53353712	0.012863	0.006667	0.004039	0.005502	0.00188	0.001488	8
pi4k2a:chr1:54059754-54059755	0.002966	0.005601	0.005977	0.00616	0.007568	0.006733	8
golga7ba:chr1:54231243-54231244	0	0	0.006385	0.000496	0.013889	0.005464	8
golga7ba:chr1:54233852-54233853	0.010914	0.002891	0.003146	0.008009	0.005198	0.029699	8
lgalsla:chr1:54403145-54403146	0.002811	0.007796	0.00692	0.011107	0.007938	0.010698	8
crb3b:chr1:55511183-55511184	0.002971	0.017974	0.007685	0.004862	0.010983	0.023665	8
si:ch211-114l13.10:chr1:57229155-57229156	0.004213	0.013725	0.007016	0	0.009987	0.016003	8
trim35-1:chr1:57303868-57303869	0.001754	0.007143	0.008936	0.010383	0	0.003827	8
sim2:chr10:9607-9608	0	0.022727	0	0.004167	0	0	8
tiprl:chr10:30616-30617	0.009202	0.006419	0.008242	0.005183	0.00646	0.005017	8
minal:chr10:37148-37149	0.008782	0.003775	0.012133	0.018966	0.004665	0.005329	8
minal:chr10:37515-37516	0.002989	0.004953	0.00393	0.007443	0.00321	0.003162	8
mpzl1l:chr10:213883-213884	0	0	0.003401	0	0.008	0	8
mpzl1l:chr10:213902-213903	0	0	0.003401	0	0.008	0	8
dact3a:chr10:404469-404470	0.005612	0.004939	0.008654	0.006485	0.004349	0.010373	8
spin1:chr10:2529323-2529324	0.002058	0.015873	0.001235	0.007268	0	0.003804	8
ptpn11a:chr10:3427889-3427890	0.006082	0.002543	0.006202	0.007672	0.001911	0.004043	8
pitpnb:chr10:4046071-4046072	0.002447	0.004747	0.00634	0.004178	0.005346	0.003749	8
hnrpdl:chr10:5016911-5016912	0.006944	0	0	0.012346	0.004167	0.014286	8
zgc:113274:chr10:5135537-5135538	0.004123	0.001976	0.003081	0.003083	0.004576	0.008985	8
cdc42se2:chr10:5159096-5159097	0.007402	0.010323	0.00607	0.005458	0.006396	0.014352	8
cdc42se2:chr10:5159170-5159171	0.007676	0.004743	0.005584	0.002333	0.004592	0.003518	8
nfil3:chr10:5413938-5413939	0.003791	0.070947	0.022359	0.020894	0.017308	0.046699	8
map3k1:chr10:5903120-5903121	0	0	0.001337	0.008242	0.002764	0.002674	8
tpm2:chr10:6339250-6339251	0.008588	0.007996	0.00872	0.009296	0.008126	0.016013	8
ppp2cb:chr10:7634537-7634538	0.005546	0.00589	0.003743	0.010581	0.006205	0.002054	8
skiv2l2:chr10:8239148-8239149	0.005068	0.009167	0.004692	0.004438	0.007141	0.004612	8
snx18b:chr10:9259251-9259252	0.033319	0.038306	0.005684	0.002069	0	0.022751	8
slc27a4:chr10:10780589-10780590	0.001974	0.007758	0.007053	0.006443	0.002056	0.002771	8
slc27a4:chr10:10780641-10780642	0.00181	0.007111	0.006465	0.00634	0.001877	0.00254	8
cdc37l1:chr10:11014556-11014557	0	0	0	0.014127	0.003333	0	8
kiaa1958:chr10:11324633-11324634	0.002962	0.0147	0.001426	0.00549	0.002535	0.007912	8
vldlr:chr10:15296858-15296859	0.004171	0.00271	0.005501	0.003205	0.001773	0.000887	8
vldlr:chr10:15296892-15296893	0.004171	0.002323	0.004716	0.003205	0.00152	0.00076	8
nln:chr10:15450452-15450453	0.003	0.001042	0.008935	0.002503	0.001724	0.003066	8
nln:chr10:15450463-15450464	0.003	0.001042	0.008935	0.002503	0.001724	0.003066	8
nln:chr10:15450478-15450479	0.003	0.001042	0.008935	0.002503	0.001724	0.003066	8
slc20a1b:chr10:17755698-17755699	0.002289	0.001399	0.000667	0.004367	0.003291	0.000874	8
pigo:chr10:17790408-17790409	0.005423	0.002421	0.007044	0.003112	0.011658	0.002074	8
phf24:chr10:17893546-17893547	0.004338	0.006685	0.006111	0.003111	0.007717	0.009716	8
dpysl2b:chr10:18989430-18989431	0.005805	0.005366	0.003442	0.004702	0.009179	0.011097	8
etf1b:chr10:21477338-21477339	0.009518	0	0.002688	0.004808	0.003968	0	8
efnb3a:chr10:22566367-22566368	0.000515	0.004487	0.001946	0.005388	0.00805	0.00303	8
si:ch211-237l4.6:chr10:22813069-22813070	0.00349	0.003083	0.003732	0.003433	0.003561	0.025497	8
si:dkey-175g6.2:chr10:23000606-23000607	0	0.018817	0.008434	0.006887	0.011702	0.006251	8
slc25a1a:chr10:23090938-23090939	0.002664	0.003571	0.001706	0.0016	0.002344	0.002092	8
chordc1b:chr10:25234669-25234670	0.035897	0	0	0.002976	0.003818	0	8
ufm1:chr10:25986458-25986459	0	0.005556	0	0.007143	0.001543	0.004507	8
trim47:chr10:26156428-26156429	0.000855	0.005128	0.002885	0.001976	0.007761	0.010023	8
synj1:chr10:26554230-26554231	0.004628	0.016827	0.009349	0.008311	0.004412	0.016315	8
synj1:chr10:26554232-26554233	0.004628	0.016827	0.009349	0.008311	0.004412	0.016315	8
slc9a6b:chr10:26609460-26609461	0.005664	0.001222	0.00671	0.006473	0.005461	0.008129	8
tmtops3b:chr10:26727483-26727484	0.00504	0.009613	0.005977	0.003716	0.009085	0.005517	8
tmtops3b:chr10:26727548-26727549	0.00504	0.009613	0.005977	0.003716	0.009085	0.005517	8
rab1bb:chr10:26964921-26964922	0.009725	0.00951	0.005743	0	0.003501	0.003772	8
ehd1b:chr10:27106679-27106680	0.006877	0.011846	0.005101	0.001643	0.00321	0.001495	8
cxadr:chr10:27134406-27134407	0.001068	0	0.003393	0.005277	0.004244	0.000597	8
picalma:chr10:29251180-29251181	0.00367	0.000916	0.002693	0.001644	0.004823	0.001242	8
picalma:chr10:29251181-29251182	0.00367	0.000916	0.002693	0.001644	0.004823	0.001242	8
picalma:chr10:29251183-29251184	0.00367	0.000916	0.002693	0.001644	0.004823	0.001242	8
picalma:chr10:29251619-29251620	0.003968	0	0.004722	0.0025	0.002571	0.045602	8
zgc:101846:chr10:29930346-29930347	0.008068	0.005981	0.006059	0.008567	0.003365	0.003821	8
hspa8:chr10:29963157-29963158	0.009949	0.004884	0.003094	0.011671	0.006646	0.015719	8
bsx:chr10:30004407-30004408	0.001563	0	0.005747	0	0.001961	0	8
msantd2:chr10:31680430-31680431	0.007894	0.007918	0.006553	0.005936	0.009265	0.006526	8
foxo1b:chr10:31865397-31865398	0.006411	0.005664	0.008292	0.003913	0.008452	0.006038	8
prkrira:chr10:32114956-32114957	0.002963	0.00989	0.004356	0.00423	0.006086	0.003339	8
mis18a:chr10:33643957-33643958	0.004413	0.013889	0.003425	0.002697	0.002866	0.008617	8
rxfp2a:chr10:33811106-33811107	0.004298	0.008096	0.00159	0.002984	0.003435	0.002817	8
stard13a:chr10:34372180-34372181	0.003212	0.002058	0.010273	0.005167	0.008048	0.008614	8
nf1b:chr10:37324828-37324829	0.001227	0.011247	0.00547	0.008979	0.002018	0.004324	8
nf1b:chr10:37324832-37324833	0.001227	0.011247	0.00547	0.008979	0.002018	0.004324	8
msi2a:chr10:37556398-37556399	0.007878	0.003289	0.005908	0.004993	0.005957	0.003689	8
msi2a:chr10:37556399-37556400	0.007878	0.003289	0.005908	0.004993	0.005957	0.003689	8
msi2a:chr10:37556456-37556457	0.007216	0.004332	0.006616	0.004237	0.006831	0.003633	8
wscd1b:chr10:38037784-38037785	0.0067	0	0.006628	0.009344	0.011952	0.038703	8
acer3:chr10:38582736-38582737	0.005208	0	0	0	0	0	8
kirrel3a:chr10:39555055-39555056	0	0	0	0	0.020833	0.002232	8
clmp:chr10:40031888-40031889	0.008703	0.017162	0.006232	0.016374	0.008195	0.003094	8
gramd1ba:chr10:40239025-40239026	0.001685	0.007421	0.006014	0.003958	0.006362	0.011409	8
orai1b:chr10:42085759-42085760	0.007785	0.004916	0.006945	0.002544	0.012862	0.010635	8
rhobtb2b:chr10:42861614-42861615	0	0	0.001182	0.006848	0.001134	0.002058	8
atg10:chr10:43208722-43208723	0.006302	0.005237	0.005366	0.007912	0.006286	0.004733	8
adrbk2:chr10:44208830-44208831	0.005092	0.001645	0.005438	0.006622	0.007217	0.001206	8
LOC100537963:chr10:44364107-44364108	0.002709	0	0.007846	0.003983	0.002778	0.015476	8
setd8a:chr10:44446487-44446488	0.002721	0.011364	0.007697	0.020985	0.005743	0.007179	8
rilpl1:chr10:44699923-44699924	0.002631	0.010705	0.00345	0.005124	0.007071	0.002418	8
ubc:chr10:44845613-44845614	0.007531	0.003124	0.005963	0.003603	0.002829	0.008564	8
LOC103911794:chr10:45094070-45094071	0.001279	0	0.00374	0.006207	0.005944	0.012208	8
LOC108179213:chr10:45133733-45133734	0.017887	0.017399	0.012786	0.021165	0.007875	0.020681	8
nudcd3:chr10:45213184-45213185	0.002148	0	0.007073	0.003245	0.010298	0	8
zmiz2:chr10:45401352-45401353	0.001543	0	0	0.003421	0	0	8
dusp7:chr11:132683-132684	0.003944	0.002948	0.000639	0.005812	0.006405	0.007463	8
mettl1:chr11:269012-269013	0.006494	0	0.001553	0.005014	0.008929	0.025	8
cyp27b1:chr11:303265-303266	0.004402	0.005572	0.003618	0.006713	0.005592	0.017207	8
pdrg1:chr11:328794-328795	0.000335	0	0.001323	0.002251	0.001614	0.001837	8
rab43:chr11:413811-413812	0.006957	0.003089	0.003855	0.016529	0.00405	0.001218	8
mkrn2os.1:chr11:549166-549167	0	0.004167	0	0.003584	0.007083	0.048124	8
LOC108191579:chr11:743100-743101	0	0	0.022978	0	0	0	8
tamm41:chr11:753267-753268	0.027046	0.014647	0.015272	0.029514	0.020956	0.034541	8
rbms2a:chr11:1874482-1874483	0.008289	0.006692	0.005442	0.004163	0.007488	0.007545	8
rbms2a:chr11:1874484-1874485	0.008289	0.006692	0.005442	0.004163	0.007488	0.007545	8
dnajc14:chr11:2527498-2527499	0.003783	0.008396	0.009019	0.008439	0	0.019942	8
zgc:193807:chr11:2572751-2572752	0.009259	0.008264	0	0.006667	0.067982	0.052381	8
si:ch211-160o17.4:chr11:2580577-2580578	0.007837	0.002841	0.008269	0.002717	0.000992	0.004734	8
mapk14b:chr11:2641136-2641137	0.002496	0.003125	0.002894	0.002272	0.000926	0.008611	8
mapk14b:chr11:2641172-2641173	0.002496	0.003125	0.002894	0.002272	0.000926	0.008611	8
cpne5b:chr11:2936769-2936770	0	0.017652	0.004514	0.005598	0.007328	0.003788	8
spcs1:chr11:3970018-3970019	0.018781	0.018938	0.024633	0.043996	0.038869	0.069363	8
slc35e1:chr11:5553307-5553308	0	0.001443	0.00236	0.005767	0.000911	0.003367	8
zgc:172302:chr11:5638359-5638360	0.000567	0.016687	0.006179	0.005383	0.003476	0.001797	8
ctdspl3:chr11:5819970-5819971	0.001646	0.005128	0.005338	0.002385	0.000794	0.002575	8
dazap1:chr11:5883268-5883269	0	0	0.005463	0.004942	0.001667	0	8
dazap1:chr11:5883274-5883275	0.005491	0.003556	0.005253	0.004689	0.001913	0.000633	8
dazap1:chr11:5883276-5883277	0.005491	0.003556	0.005253	0.004689	0.001913	0.000633	8
dazap1:chr11:5883279-5883280	0.005491	0.003556	0.005253	0.004689	0.001913	0.000633	8
dazap1:chr11:5883306-5883307	0.004706	0.004491	0.004502	0.005889	0.002009	0.000538	8
rps15:chr11:5929594-5929595	0.015351	0.011813	0.005543	0.008382	0.007033	0.013535	8
tbl1xr1a:chr11:8558284-8558285	0.003663	0.0074	0.004434	0.003692	0.005393	0.00289	8
ly75:chr11:11136988-11136989	0.008196	0.008333	0.002773	0.005357	0.004662	0.005778	8
atp5b:chr11:13150238-13150239	0.008572	0.008333	0.004902	0.006803	0.005488	0	8
palm1a:chr11:14142139-14142140	0.004736	0.018813	0.007681	0.006143	0.003388	0.008253	8
palm1a:chr11:14142194-14142195	0.004736	0.018813	0.007681	0.006143	0.003388	0.008253	8
kbtbd8:chr11:16440079-16440080	0.003165	0.012546	0.007947	0.006269	0.008355	0.005291	8
ncoa3:chr11:18450085-18450086	0.005668	0.008156	0.005152	0.008322	0.008525	0.006985	8
prickle2b:chr11:19111702-19111703	0.017271	0.011366	0.011409	0.013687	0.003948	0.016027	8
cdh4:chr11:20269869-20269870	0.00646	0.005028	0.006426	0.008064	0.001299	0.003469	8
cdh4:chr11:20269925-20269926	0.00646	0.005028	0.006426	0.008064	0.001299	0.003469	8
ppfia4:chr11:22213888-22213889	0.002747	0.005495	0.007389	0.001488	0.00188	0	8
nfasca:chr11:23470209-23470210	0	0	0.001082	0.005952	0	0	8
nfasca:chr11:23470403-23470404	0	0	0.001082	0.005952	0	0	8
rbm39a:chr11:24101693-24101694	0.002604	0	0.003968	0	0	0	8
rbm39a:chr11:24101694-24101695	0.002604	0	0.003968	0	0	0	8
rbm39a:chr11:24101697-24101698	0.002604	0	0.003968	0	0	0	8
rbm39a:chr11:24101768-24101769	0.002232	0	0.003401	0	0	0	8
ipo9:chr11:24614017-24614018	0.007728	0.000755	0.004506	0.002316	0.003618	0.003581	8
ipo9:chr11:24614054-24614055	0.007728	0.000755	0.004506	0.002316	0.003618	0.003581	8
shisa4:chr11:24640203-24640204	0	0	0	0.004608	0	0.003759	8
adnpa:chr11:25165944-25165945	0.007594	0.013636	0.012155	0.004448	0.006804	0.025632	8
otud5b:chr11:25443715-25443716	0	0	0.006007	0.003937	0.005841	0.001961	8
unm_sa1614:chr11:26238555-26238556	0	0	0	0	0.018519	0.005208	8
grpr:chr11:29608858-29608859	0.008176	0.007227	0.007231	0.001254	0.00403	0.004686	8
LOC108179214:chr11:30502715-30502716	0.001613	0	0.006615	0.004	0.007532	0.003333	8
ier2:chr11:30791747-30791748	0	0	0.006628	0.007645	0.001515	0.002604	8
egln1b:chr11:31295146-31295147	0.002874	0	0	0	0.003463	0.007246	8
atxn7l2a:chr11:36117343-36117344	0.004525	0.013889	0.01326	0.007814	0.012338	0.003065	8
atxn7l2a:chr11:36117364-36117365	0.004525	0.013889	0.01326	0.007814	0.012338	0.003065	8
bicd2:chr11:36781797-36781798	0.002489	0	0.005612	0.00245	0.00141	0.0078	8
si:ch211-210k13.2:chr11:36984613-36984614	0.007055	0.003866	0.011336	0.007279	0.008579	0.010301	8
kif17:chr11:37385639-37385640	0.006188	0.000766	0.007298	0.007487	0.005695	0.00547	8
snrpe:chr11:37453369-37453370	0.008654	0.00421	0.009745	0.00592	0.022093	0.016632	8
LOC103911870:chr11:37639761-37639762	0.005156	0.008265	0.005609	0.006015	0.004247	0.00777	8
cdc42:chr11:38858344-38858345	0	0.007143	0.001408	0	0.003846	0.008065	8
slc45a1:chr11:40385266-40385267	0.005167	0.009802	0.003434	0.004595	0.003422	0.001664	8
park7:chr11:40847606-40847607	0.00745	0.011351	0.027679	0.009695	0.014979	0.015443	8
iffo2b:chr11:41246846-41246847	0.008194	0.007357	0.004033	0.00578	0.001751	0.004238	8
camta1:chr11:41801685-41801686	0.027368	0	0.007656	0.016469	0.0143	0.007961	8
camta1:chr11:41801695-41801696	0.027368	0	0.007656	0.016469	0.0143	0.007961	8
camta1:chr11:41801776-41801777	0.027368	0	0.007656	0.016469	0.0143	0.007961	8
camta1:chr11:41801859-41801860	0.027368	0	0.007656	0.016469	0.0143	0.007961	8
dennd6aa:chr11:42152734-42152735	0.007812	0	0	0.004032	0.011364	0	8
foxg1b:chr11:42822026-42822027	0.006209	0.001626	0.004313	0.003693	0.004004	0.004369	8
LOC101887111:chr11:43330519-43330520	0.008823	0.002304	0.004533	0.007103	0.010007	0.002559	8
strn:chr11:44543561-44543562	0.019901	0.009146	0.002897	0.004829	0.011365	0.004502	8
pycr1b:chr11:44909964-44909965	0.005208	0.0009	0.009428	0.000549	0.002148	0.00634	8
pycr1b:chr11:44909994-44909995	0.005208	0.0009	0.009428	0.000549	0.002148	0.00634	8
mafgb:chr11:44923102-44923103	0.00636	0.003086	0.003785	0.002449	0	0.004742	8
si:ch73-100l22.3:chr11:44962384-44962385	0.006976	0.009651	0.003182	0.010253	0.006038	0.004415	8
wdr45b:chr12:269290-269291	0.003333	0	0.00617	0.006052	0.001053	0.016638	8
ict1:chr12:274137-274138	0.016018	0.026434	0.019973	0.017675	0.012501	0.012819	8
gsg1l2b:chr12:384115-384116	0.004418	0.002781	0.008233	0.006366	0.005725	0.008495	8
mprip:chr12:459672-459673	0.0071	0	0.000649	0.003357	0.005664	0.010655	8
mprip:chr12:459673-459674	0.0071	0	0.000649	0.003357	0.005664	0.010655	8
mprip:chr12:459680-459681	0.0071	0	0.000649	0.003357	0.005664	0.010655	8
mprip:chr12:459681-459682	0.0071	0	0.000649	0.003357	0.005664	0.010655	8
si:dkey-94l16.4:chr12:525987-525988	0.006245	0.002607	0.006922	0.004816	0.004496	0.012113	8
LOC101885743:chr12:1021719-1021720	0.004289	0.005524	0.005935	0.002711	0.011686	0.011177	8
pemt:chr12:1286972-1286973	0.012346	0	0	0	0.004464	0	8
rasd1:chr12:1370085-1370086	0.003106	0.003663	0.008065	0.002597	0.001623	0	8
rac3b:chr12:2988138-2988139	0.008823	0.018675	0.006637	0.004963	0.009103	0.00632	8
g6pc3:chr12:3189508-3189509	0.001701	0	0.002564	0.005428	0	0.00188	8
dkk1b:chr12:6432065-6432066	0.004345	0.014878	0.009777	0.003448	0.008324	0.003014	8
dkk1b:chr12:6432106-6432107	0.004345	0.014878	0.009777	0.003448	0.008324	0.003014	8
zgc:110716:chr12:7248627-7248628	0.003395	0.001186	0.002962	0.004846	0.001699	0.005994	8
rhobtb1:chr12:7963947-7963948	0.00353	0.00638	0.004706	0.004132	0.003494	0.016647	8
dnajc9:chr12:9461898-9461899	0.02038	0	0.005942	0.008844	0.004065	0.008197	8
ppp1r9bb:chr12:9664874-9664875	0	0	0.014899	0.001894	0	0.013021	8
rundc3ab:chr12:9779591-9779592	0.004545	0.012239	0.003923	0.002145	0.002236	0.003134	8
rundc3ab:chr12:9779618-9779619	0.004545	0.012239	0.003923	0.002145	0.002236	0.003134	8
smarcd2:chr12:10096449-10096450	0.005934	0.019048	0.004335	0.007909	0.000357	0.011398	8
raraa:chr12:10794751-10794752	0.002439	0.014634	0	0.003077	0.009515	0.009207	8
raraa:chr12:11042473-11042474	0.016752	0	0.003478	0.003644	0.005391	0.007809	8
grid1b:chr12:12074056-12074057	0.003444	0.003529	0.003935	0.002526	0.003018	0.002547	8
ppp1cab:chr12:13167651-13167652	0.003605	0.001764	0.002865	0.002891	0.005004	0.004324	8
ppp1r3cb:chr12:16235289-16235290	0.002646	0.024978	0.012633	0.001276	0.011379	0.004735	8
eif2ak1:chr12:17469911-17469912	0.00656	0.01247	0.005878	0.005974	0.011431	0.008642	8
rsph10b:chr12:17498237-17498238	0.012678	0.003506	0.008367	0.003468	0.007822	0.013917	8
rgs9b:chr12:18559492-18559493	0.002546	0.001623	0.004521	0.002557	0.001059	0.00375	8
rgs9b:chr12:18559602-18559603	0.002546	0.001623	0.004521	0.002557	0.001059	0.00375	8
hbbe3:chr12:20217594-20217595	0.001302	0.008279	0.001276	0.011435	0.003876	0.00266	8
arhgap17a:chr12:20290619-20290620	0.016027	0.018229	0.008106	0	0.001202	0.003289	8
arhgap17a:chr12:20290620-20290621	0.016027	0.018229	0.008106	0	0.001202	0.003289	8
arhgap17a:chr12:20290689-20290690	0.011088	0.014642	0.005825	0.003541	0.003708	0.010231	8
polr2a:chr12:22438896-22438897	0.006709	0.007626	0.008803	0.003048	0.008492	0.006609	8
ablim2:chr12:22605104-22605105	0.002717	0	0.009151	0.004549	0.006402	0.001689	8
ablim2:chr12:22605107-22605108	0.002717	0	0.009151	0.004549	0.006402	0.001689	8
ablim2:chr12:22605113-22605114	0.002717	0	0.009151	0.004549	0.006402	0.001689	8
ablim2:chr12:22605114-22605115	0.002717	0	0.009151	0.004549	0.006402	0.001689	8
ablim2:chr12:22605115-22605116	0.002717	0	0.009151	0.004549	0.006402	0.001689	8
ablim2:chr12:22605132-22605133	0.003007	0	0.007321	0.003639	0.005122	0.003479	8
ablim2:chr12:22605135-22605136	0.003007	0	0.007321	0.003639	0.005122	0.003479	8
psme4b:chr12:23870419-23870420	0.002137	0	0.005861	0.001462	0	0	8
asb3:chr12:23939762-23939763	0.001603	0	0.005279	0.003409	0.004908	0.021723	8
gch2:chr12:24994483-24994484	0.00119	0	0.00419	0	0.001984	0.010198	8
six3b:chr12:25509389-25509390	0.007946	0.019201	0.012005	0.006252	0.008278	0.006075	8
six2b:chr12:25518863-25518864	0.019336	0.023839	0.013175	0.019121	0.021305	0.012396	8
epas1a:chr12:25684401-25684402	0.001621	0.007885	0.006813	0.00706	0.005227	0.002563	8
glud1b:chr12:25754133-25754134	0.004975	0.005493	0.00735	0.006705	0.010256	0.012424	8
znf438:chr12:26785971-26785972	0.009476	0	0	0.011765	0	0.003571	8
tbx21:chr12:28634286-28634287	0	0	0.004762	0.015079	0.004818	0.005882	8
adgra1a:chr12:29058626-29058627	0.001812	0.005747	0.006887	0.008611	0.007812	0.009472	8
bms1:chr12:29125216-29125217	0.005879	0.011765	0.014194	0.024816	0.005397	0.009072	8
zdhhc6:chr12:31307640-31307641	0.001478	0.002476	0.010593	0.003659	0.00344	0.005745	8
zdhhc6:chr12:31307654-31307655	0.001478	0.002476	0.010593	0.003659	0.00344	0.005745	8
nog3:chr12:32274280-32274281	0.00984	0	0.001961	0.002841	0.011237	0.008242	8
slc9a3r1:chr12:33383474-33383475	0.003229	0.028649	0.010581	0.010683	0.019038	0.014692	8
tha1:chr12:34277708-34277709	0.009593	0.002089	0.005906	0.002657	0.006371	0.006566	8
unk:chr12:35755310-35755311	0.00717	0.01023	0.006479	0.006411	0.005276	0.006463	8
baiap2b:chr12:35911927-35911928	0	0.005051	0	0	0	0	8
baiap2b:chr12:35911933-35911934	0	0.005051	0	0	0	0	8
baiap2b:chr12:35911935-35911936	0	0.005051	0	0	0	0	8
baiap2b:chr12:35911936-35911937	0	0.005051	0	0	0	0	8
baiap2b:chr12:35911937-35911938	0	0.005051	0	0	0	0	8
baiap2b:chr12:35911939-35911940	0	0.005051	0	0	0	0	8
cox10:chr12:36716740-36716741	0.003697	0	0.001582	0.003472	0	0.015069	8
LOC570372:chr12:40032134-40032135	0.001974	0.006412	0.006814	0.00541	0.002719	0.005693	8
ebf3a:chr12:42281044-42281045	0.005458	0	0.003027	0.004209	0.016751	0.011195	8
ebf3a:chr12:42281150-42281151	0.00344	0.000877	0.007084	0.00235	0.01333	0.010597	8
LOC101884222:chr12:43747112-43747113	0.003053	0.009281	0.006094	0.004602	0.004544	0.006732	8
mrpl38:chr12:44867467-44867468	0.007775	0.002732	0.00478	0.004416	0.006004	0.005372	8
mrpl38:chr12:44867499-44867500	0.007775	0.002732	0.00478	0.004416	0.006004	0.005372	8
LOC108191750:chr12:45723197-45723198	0.010654	0.006441	0.008539	0.003574	0.009164	0.007797	8
ush1gb:chr12:46281700-46281701	0.0057	0.007376	0.004403	0.003448	0.010192	0.023068	8
vclb:chr12:46781859-46781860	0.012242	0.001769	0.00659	0.007075	0.008113	0.007776	8
hpdl:chr12:46853082-46853083	0.004008	0.002015	0.005686	0.004323	0.005719	0.021504	8
hpdl:chr12:46853103-46853104	0.004008	0.002015	0.005686	0.004323	0.005719	0.021504	8
sar1aa:chr12:48176089-48176090	0	0	0.008689	0.004794	0.003125	0.007353	8
syde1:chr12:48590485-48590486	0.001747	0.019825	0.001992	0.00266	0.006306	0.001458	8
LOC100333111:chr12:49071669-49071670	0.004513	0.015873	0.00327	0.000744	0.003552	0	8
ppp4r3b:chr13:8826-8827	0.001826	0.006002	0.004989	0.00374	0.004725	0.003282	8
LOC108192003:chr13:18985-18986	0.005376	0.008333	0.001603	0.008036	0.002252	0.002778	8
cfap36:chr13:25462-25463	0.007917	0.001074	0.013267	0.005845	0.011647	0.007399	8
foxg1d:chr13:47153-47154	0.010249	0.014347	0.00823	0.005096	0.005371	0.005346	8
zgc:64201:chr13:141432-141433	0.003693	0.020803	0.003486	0.002284	0.007739	0.00289	8
lgi1a:chr13:290939-290940	0.007716	0.007149	0.004731	0.002848	0.00499	0.013954	8
fbxo28:chr13:352514-352515	0.006948	0.005199	0.006024	0.005607	0.007113	0.008122	8
cutc:chr13:542990-542991	0.003676	0	0.024102	0.006012	0.000741	0	8
pcsk2:chr13:781831-781832	0.004302	0.007713	0.002936	0.001891	0.009607	0.002134	8
perp:chr13:1025184-1025185	0.001227	0.002815	0.004355	0.002253	0.00614	0.005852	8
lrrc73:chr13:3823828-3823829	0.010075	0.005556	0.009352	0.005102	0.01028	0.004202	8
LOC108192011:chr13:4204471-4204472	0.006358	0	0.0077	0.006724	0.004025	0.01336	8
pde10a:chr13:4376735-4376736	0.00179	0.002849	0.006292	0.001122	0.019353	0.005457	8
mrps6:chr13:4866930-4866931	0.008927	0.006168	0.0067	0.004478	0.004413	0.005668	8
fam120b:chr13:5958255-5958256	0.066456	0.03926	0.003682	0.046944	0.062773	0.009398	8
fam120b:chr13:5958269-5958270	0.066456	0.03926	0.003682	0.046944	0.062773	0.009398	8
ppm1g:chr13:6060298-6060299	0.020892	0.00266	0.008012	0.002911	0.010077	0.029505	8
ppm1g:chr13:6060303-6060304	0.020892	0.00266	0.008012	0.002911	0.010077	0.029505	8
col13a1:chr13:7575744-7575745	0	0.021201	0.011094	0.002778	0.021299	0.041429	8
wdr32:chr13:9227439-9227440	0	0	0.006452	0.005757	0	0	8
six2a:chr13:10100219-10100220	0.005908	0	0.005348	0.005414	0.008657	0.003638	8
lrpprc:chr13:10666973-10666974	0.004132	0.007019	0.004993	0.004426	0.009908	0.015338	8
sufu:chr13:11696562-11696563	0	0	0.004167	0.002119	0	0.002273	8
sufu:chr13:11696596-11696597	0.000833	0.001953	0.005324	0.003374	0.002303	0.004633	8
trim8a:chr13:11743961-11743962	0.007519	0.006847	0.00555	0.007451	0.006175	0.003443	8
gabrb1:chr13:12167567-12167568	0.001389	0	0.003704	0.009664	0.004872	0.001182	8
atp10d:chr13:12257619-12257620	0.002703	0.05	0	0	0.012222	0.007143	8
rpia:chr13:13799393-13799394	0.005221	0.004315	0.00352	0.00859	0.002012	0.010506	8
atrn:chr13:13875330-13875331	0	0	0	0	0.001333	0.006944	8
noto:chr13:14845153-14845154	0.00556	0.003939	0.005467	0.007514	0.008248	0.008758	8
mark3a:chr13:15449822-15449823	0.01911	0.015335	0.01218	0.014823	0.016219	0.029841	8
klc1a:chr13:15685526-15685527	0.038077	0.075351	0.059829	0.034764	0.01257	0.02065	8
klc1a:chr13:15685589-15685590	0.006134	0.001502	0.003388	0.004651	0.001059	0.010952	8
klc1a:chr13:15685867-15685868	0.008535	0.002703	0.006776	0.00384	0.002119	0.004048	8
dlg5a:chr13:16211933-16211934	0	0	0.008696	0	0.014286	0	8
tet1:chr13:18066233-18066234	0.011905	0	0	0.00463	0	0	8
eif4e1c:chr13:18180513-18180514	0.010629	0.00266	0.00267	0.002778	0	0.002604	8
eif3s10:chr13:19153020-19153021	0.004675	0.001942	0.004928	0.008698	0.022318	0.005309	8
eif3s10:chr13:19153109-19153110	0.004675	0.001942	0.004928	0.008698	0.022318	0.005309	8
opn4a:chr13:22290700-22290701	0.005863	0.006339	0.001914	0.015385	0.003143	0.003411	8
sorbs1:chr13:23002202-23002203	0	0.008	0.012959	0.002857	0	0.014195	8
oprm1:chr13:23713163-23713164	0.014266	0.006303	0.00879	0.004771	0	0.005556	8
pgbd5:chr13:23892626-23892627	0.003078	0.016705	0.00646	0.002673	0.005054	0.005766	8
abcb10:chr13:24132248-24132249	0.002477	0.005703	0.002368	0.003708	0.001832	0.002916	8
acta1b:chr13:24148607-24148608	0.00947	0	0	0.003423	0.004596	0.014778	8
zgc:153169:chr13:24266240-24266241	0	0	0.007388	0.00558	0.005952	0	8
sertad2b:chr13:24370512-24370513	0.004379	0.002143	0.006119	0.000667	0.007666	0.003568	8
adam8a:chr13:24541030-24541031	0.005632	0.017507	0.011444	0.005161	0.003707	0.003415	8
pkd2l1:chr13:25324775-25324776	0	0	0.00267	0	0.006173	0	8
bag3:chr13:25356245-25356246	0.002175	0.005556	0.007196	0.009024	0.001875	0	8
inpp5f:chr13:25374796-25374797	0	0	0	0	0.004386	0.011111	8
slc17a5:chr13:27168263-27168264	0.004789	0	0.007392	0.009755	0.0043	0.004291	8
wbp1la:chr13:28449943-28449944	0.012203	0.01504	0.008192	0.009549	0.010544	0.0075	8
cnnm2a:chr13:28487635-28487636	0.002174	0	0.005409	0	0.00463	0.005556	8
inaa:chr13:28545235-28545236	0.008174	0.005396	0.010078	0.007667	0.005611	0.01002	8
ldb1a:chr13:28601721-28601722	0.004193	0.003608	0.005793	0.006065	0.007744	0.005495	8
chst3a:chr13:29379586-29379587	0.004433	0.01981	0.004285	0.007567	0.009856	0.013529	8
drgx:chr13:30781666-30781667	0.00526	0.004834	0.004072	0.008125	0.001835	0.004408	8
rdh14a:chr13:32323851-32323852	0.00809	0.007322	0.005655	0.005844	0.005981	0.008757	8
sobpa:chr13:32610058-32610059	0.001771	0.003367	0.019309	0	0.005628	0.004732	8
arg2:chr13:32894096-32894097	0.007971	0.03681	0.068426	0.008745	0.006005	0.01294	8
si:ch211-10a23.2:chr13:32987065-32987066	0.002451	0	0.005556	0	0.005639	0.001603	8
si:ch211-10a23.2:chr13:32987077-32987078	0.002451	0	0.005556	0	0.005639	0.001603	8
macrod2:chr13:33351575-33351576	0	0.003731	0.009259	0.001984	0	0.004167	8
macrod2:chr13:33351581-33351582	0	0.003731	0.009259	0.001984	0	0.004167	8
psme4a:chr13:35563909-35563910	0.006291	0	0.003977	0.004	0.007029	0.0075	8
LOC100538248:chr13:36496247-36496248	0.002608	0.007692	0.003914	0.006804	0.008554	0.0075	8
tmx1:chr13:36797266-36797267	0.003326	0.01299	0.006179	0.006663	0.006805	0.008479	8
fam135a:chr13:39056201-39056202	0	0	0.004315	0.006944	0.006251	0.003125	8
slc25a28:chr13:40208836-40208837	0.003826	0.003095	0.005678	0.006927	0.006117	0.006358	8
polr1b:chr13:41791654-41791655	0.004864	0.001761	0.00528	0.005816	0.00471	0.000631	8
ide:chr13:42183505-42183506	0	0.025641	0	0.004505	0.011899	0.009128	8
ide:chr13:42183754-42183755	0.000966	0.013232	0.001425	0.009841	0.007866	0.01658	8
cpeb3:chr13:42280822-42280823	0.006403	0.003205	0.003133	0.003209	0.00531	0.006265	8
mlh1:chr13:42476327-42476328	0	0	0.004058	0.002083	0.007177	0.009851	8
mlh1:chr13:42476345-42476346	0	0	0.004058	0.002083	0.007177	0.009851	8
mlh1:chr13:42476499-42476500	0	0	0.004058	0.002083	0.007177	0.009851	8
zfyve21:chr13:43506055-43506056	0.012986	0.002912	0.008112	0.004224	0.004729	0.01282	8
zfyve21:chr13:43506056-43506057	0.012986	0.002912	0.008112	0.004224	0.004729	0.01282	8
LOC571446:chr13:46514192-46514193	0.015575	0.024064	0.017839	0.022838	0.017181	0.0221	8
anapc1:chr13:46717290-46717291	0.0007	0	0	0.00311	0.002466	0	8
nkx6.2:chr13:51154847-51154848	0.004865	0.003022	0.006904	0.004245	0.002452	0.005805	8
pwwp2b:chr13:51485144-51485145	0.004436	0.002667	0.003301	0.00094	0.004284	0.003127	8
zmp:0000000755:chr13:51620111-51620112	0.006416	0.007892	0.008307	0.009012	0.011959	0.007456	8
lycat1:chr13:51747140-51747141	0.002694	0	0.006876	0.013978	0.006449	0.004758	8
klhdc3:chr13:51769321-51769322	0.004789	0.002077	0.007006	0.002527	0.007653	0.019438	8
mcm7:chr14:150201-150202	0.009393	0.001872	0.009337	0.000474	0.011576	0.010154	8
gpc2:chr14:160257-160258	0.002075	0.008568	0.008334	0.003694	0.001603	0.009631	8
drd5a:chr14:191907-191908	0.004764	0	0.00638	0.008065	0.000794	0.009127	8
msx1a:chr14:241571-241572	0.014174	0.011149	0.016791	0.00751	0.009131	0.003721	8
hs3st1:chr14:268138-268139	0.008788	0.001286	0.004146	0.004719	0.009356	0.006353	8
LOC108179016:chr14:300310-300311	0.001499	0.002446	0.003987	0.003564	0.003123	0.000896	8
spry1:chr14:503633-503634	0.004755	0.003793	0.006812	0.005239	0.008609	0.009747	8
nudt6:chr14:533607-533608	0.005983	0.03116	0.012945	0.011027	0	0.003226	8
LOC101883605:chr14:674686-674687	0	0	0.001042	0.002778	0.01001	0.003992	8
hopx:chr14:1152703-1152704	0.000801	0.004902	0.003635	0.004967	0.003333	0.005319	8
fgf18a:chr14:2569320-2569321	0.00571	0.003205	0.012946	0.004117	0.004027	0	8
hmgxb3:chr14:2820400-2820401	0.003474	0.009415	0.002008	0.011854	0.007032	0.001244	8
LOC103912060:chr14:3464496-3464497	0.002348	0	0.00312	0.006191	0.002976	0	8
ap1ar:chr14:4489365-4489366	0.002566	0.002743	0.006246	0.005533	0.005088	0.005254	8
ap1ar:chr14:4489476-4489477	0.002599	0.002646	0.006031	0.005335	0.004913	0.005662	8
tbc1d2:chr14:5980991-5980992	0.005267	0	0.00489	0.006984	0.005	0.169107	8
gnb2l1:chr14:6639953-6639954	0.006098	0	0.003449	0.002948	0	0	8
ube2d2:chr14:7585726-7585727	0.002505	0.017167	0.002578	0.003001	0.002729	0.004365	8
cxxc5b:chr14:7626703-7626704	0.007044	0.000822	0.007473	0.004302	0	0.001603	8
cxxc5b:chr14:7626758-7626759	0.006617	0.000731	0.007039	0.003824	0	0.001425	8
cxxc5b:chr14:7626759-7626760	0.006617	0.000731	0.007039	0.003824	0	0.001425	8
cxxc5b:chr14:7626991-7626992	0.006238	0.002026	0.004772	0.004569	0.001069	0.003246	8
psd2:chr14:7868460-7868461	0.001292	0.002315	0.001658	0.005749	0.003594	0.006614	8
atrx:chr14:10350960-10350961	0.004944	0.006629	0.007847	0.007099	0.008496	0.011723	8
thoc2:chr14:12085856-12085857	0.006437	0.007705	0.008362	0.004364	0.01004	0.004073	8
thoc2:chr14:12085862-12085863	0.006437	0.007705	0.008362	0.004364	0.01004	0.004073	8
nkx1.2lb:chr14:14759332-14759333	0.008811	0.011907	0.008548	0.007475	0.015896	0.002764	8
ergic1:chr14:15463402-15463403	0.008333	0.027841	0	0.013889	0	0	8
slc43a3b:chr14:16819840-16819841	0.002941	0	0.009877	0.002632	0.003333	0.002564	8
ctbp1:chr14:21522841-21522842	0	0	0.002174	0.001667	0	0.003906	8
tmx2a:chr14:21816491-21816492	0.003632	0.009238	0.00447	0.005917	0.006452	0.008118	8
gdf9:chr14:22159997-22159998	0.018729	0.004487	0.005557	0.009838	0.027328	0.05773	8
enox2:chr14:22889777-22889778	0	0	0	0	0	0.006757	8
wu:fb13g09:chr14:23220881-23220882	0.006548	0.01223	0.010617	0.010271	0.006318	0.013383	8
med12:chr14:23296725-23296726	0.003058	0.00295	0.004323	0.003594	0.005836	0.004881	8
med12:chr14:23296745-23296746	0.003058	0.00295	0.004323	0.003594	0.005836	0.004881	8
hspa4b:chr14:23390499-23390500	0.000595	0.009526	0	0.002477	0.009097	0.003846	8
kif3a:chr14:23673572-23673573	0.02075	0.006108	0	0.014377	0.012523	0.003205	8
stc2a:chr14:23917872-23917873	0.001998	0.001832	0.001525	0.007262	0.002653	0.004419	8
LOC107195253:chr14:23980945-23980946	0.000833	0.002715	0.001678	0.005255	0.004625	0.004939	8
si:dkey-280e21.3:chr14:25168082-25168083	0.006974	0.00829	0.00377	0.006606	0.007447	0.004982	8
thoc3:chr14:25208228-25208229	0.006127	0.009235	0.008349	0.008081	0.002525	0.004293	8
acsl4a:chr14:28132988-28132989	0.007188	0.01862	0.008032	0.006568	0.003377	0.003667	8
stag2b:chr14:28180238-28180239	0.001684	0	0	0.001736	0	0.00625	8
stag2b:chr14:28180239-28180240	0.001684	0	0	0.001736	0	0.00625	8
fam149a:chr14:29601030-29601031	0.007094	0.000654	0.005794	0.000604	0.008137	0.030981	8
fgf20b:chr14:30151575-30151576	0.004464	0	0.014654	0.00463	0.005263	0.00625	8
LOC558202:chr14:31525050-31525051	0.003623	0	0.012216	0.003735	0.004137	0.005276	8
nkrf:chr14:32512072-32512073	0.00358	0	0.008149	0.014775	0.002466	0.0069	8
lnx2b:chr14:32578167-32578168	0.002228	0.002646	0.003319	0.00241	0.003701	0.005161	8
lnx2b:chr14:32578183-32578184	0.002228	0.002646	0.003319	0.00241	0.003701	0.005161	8
cul4b:chr14:33145836-33145837	0.004519	0.011333	0.006178	0.002165	0.006999	0.006201	8
rnf145a:chr14:34626559-34626560	0.002936	0.016599	0.002564	0.004286	0.005765	0.003952	8
si:dkey-237h12.3:chr14:36156969-36156970	0	0.017857	0.010931	0.00625	0	0.007196	8
pcdh1b:chr14:37205303-37205304	0.001004	0.00641	0.002874	0.008772	0.005	0.002451	8
pcdh1b:chr14:37205305-37205306	0.001004	0.00641	0.002874	0.008772	0.005	0.002451	8
pcdh1b:chr14:37206901-37206902	0	0.035714	0.003306	0.001484	0	0	8
bcorl1:chr14:41039056-41039057	0.003231	0.004572	0.002763	0.001965	0.004434	0.007689	8
bcorl1:chr14:41042393-41042394	0.00688	0.011682	0.005681	0.006627	0.006866	0.006803	8
bcorl1:chr14:41042419-41042420	0.005374	0.012706	0.006313	0.007621	0.007761	0.005905	8
chrnb2l:chr14:41123223-41123224	0.004266	0.001802	0.003619	0.00202	0.003048	0.001333	8
bend4:chr14:46226486-46226487	0.002842	0.019575	0.003231	0.012454	0.004468	0.00901	8
nocta:chr14:47040715-47040716	0.003	0.003704	0.010169	0.002611	0.008613	0.019172	8
naa15a:chr14:47131541-47131542	0.005092	0.004082	0.00827	0.001584	0.005	0.003664	8
ppid:chr14:49056539-49056540	0	0	0	0.011029	0.003906	0.003759	8
zgc:154054:chr14:49875229-49875230	0	0	0.006667	0	0.004545	0.003333	8
tnip1:chr14:50394437-50394438	0.002381	0.006944	0.004902	0.012051	0	0	8
igfbp7:chr14:51653606-51653607	0.003115	0.008743	0.005187	0.006296	0.005193	0.002907	8
b4galt1l:chr14:51724447-51724448	0.001735	0.004808	0.003476	0.004902	0.002165	0.003534	8
rpl26:chr14:51848165-51848166	0	0.005208	0.001982	0.006901	0.006508	0	8
atp6v0e1:chr14:51855458-51855459	0	0	0.001786	0	0.007576	0	8
gbas:chr15:494893-494894	0.010054	0.008163	0.005357	0.002778	0.004044	0.012122	8
pcsk7:chr15:557288-557289	0.007394	0.000842	0	0.004745	0.004625	0.005523	8
znf1007:chr15:1018215-1018216	0.005682	0.011765	0.007407	0	0	0.003333	8
znf1007:chr15:1018216-1018217	0.005682	0.011765	0.007407	0	0	0.003333	8
gfm1:chr15:1206315-1206316	0	0.005051	0	0.00142	0.004557	0	8
hephl1a:chr15:2458162-2458163	0.001179	0	0	0	0.00419	0.00133	8
hephl1a:chr15:2458267-2458268	0.001179	0	0	0	0.00419	0.00133	8
wdr53:chr15:2534974-2534975	0.001634	0	0.003333	0	0.003968	0.00463	8
wdr53:chr15:2534979-2534980	0.001634	0	0.003333	0	0.003968	0.00463	8
foxo1a:chr15:3297177-3297178	0.012113	0.000476	0.005653	0.007054	0.004408	0.003165	8
rnf169:chr15:4977997-4977998	0.006492	0.006189	0.002483	0.005486	0.005703	0.004699	8
pgm2l1:chr15:5125031-5125032	0	0	0.006126	0.000947	0.007283	0.002333	8
wrb:chr15:5914119-5914120	0.001641	0	0.008123	0.003169	0.000694	0.004255	8
ap2s1:chr15:8791578-8791579	0.000731	0.01107	0.000842	0.006633	0.000559	0.014977	8
ndufc2:chr15:11505226-11505227	0.003108	0.008039	0.007192	0.006242	0.005201	0.003697	8
slc1a5:chr15:11760790-11760791	0.002096	0.004354	0.001472	0.006632	0.002475	0.005288	8
zgc:162730:chr15:14048921-14048922	0.007475	0.012115	0.009455	0.005233	0.006342	0.008343	8
sars2:chr15:14706672-14706673	0	0	0	0	0	0.006801	8
sars2:chr15:14706678-14706679	0	0	0	0	0	0.006801	8
sars2:chr15:14706683-14706684	0	0	0	0	0	0.006801	8
traf4a:chr15:15580589-15580590	0	0.016129	0.004167	0.003378	0.007353	0.006944	8
wbscr17:chr15:16585822-16585823	0.003284	0.005682	0.003534	0.001778	0.005544	0.032589	8
gdpd1:chr15:16950360-16950361	0.008378	0.01685	0.011517	0.005504	0.012843	0.003346	8
LOC108179293:chr15:17074113-17074114	0.013881	0.003135	0.003834	0.003135	0.004571	0.009934	8
plin2:chr15:17094605-17094606	0.036359	0.063169	0.006376	0.004142	0.047697	0.022363	8
cltcb:chr15:17349957-17349958	0.003762	0.001684	0.002228	0.004608	0	0.003044	8
cltcb:chr15:17349966-17349967	0.003762	0.001684	0.002228	0.004608	0	0.003044	8
vmp1:chr15:17407266-17407267	0.005199	0	0.004629	0.001543	0	0.005747	8
rps6kb1b:chr15:17470979-17470980	0.002066	0	0.002525	0	0.006061	0	8
dyrk1ab:chr15:19948477-19948478	0.013017	0.00655	0.012515	0.009641	0.017358	0.018227	8
ppp2r1b:chr15:21809010-21809011	0.002438	0.009804	0.00099	0.007922	0	0.013322	8
tmem136a:chr15:22499727-22499728	0	0.004831	0	0	0	0	8
cbl:chr15:23272834-23272835	0	0	0	0	0	0	8
si:dkey-31m14.7:chr15:23615789-23615790	0.011905	0	0	0	0	0.002841	8
si:dkey-31m14.7:chr15:23615790-23615791	0.011905	0	0	0	0	0.002841	8
si:dkey-31m14.7:chr15:23615791-23615792	0.011905	0	0	0	0	0.002841	8
si:dkey-31m14.7:chr15:23615792-23615793	0.011905	0	0	0	0	0.002841	8
si:dkey-31m14.7:chr15:23615793-23615794	0.011905	0	0	0	0	0.002841	8
rad1:chr15:23845233-23845234	0.00831	0.014078	0.004498	0.002967	0.003782	0.00233	8
ywhae1:chr15:24811174-24811175	0.010771	0.013971	0.009451	0.014391	0.005311	0.00538	8
zgc:152863:chr15:25554140-25554141	0	0.014067	0.003106	0.003247	0	0.008333	8
hic1:chr15:25745778-25745779	0.007329	0.00119	0.001425	0.005104	0.007655	0.001544	8
tbx2b:chr15:27431521-27431522	0.006296	0	0.023735	0	0	0.0025	8
tbx4:chr15:27454678-27454679	0.008494	0	0.00884	0	0.001984	0.001645	8
pitpnaa:chr15:28477734-28477735	0.002064	0.0151	0.00222	0	0	0.001667	8
pitpnaa:chr15:28477832-28477833	0.001876	0.006864	0.009721	0	0.002778	0.00119	8
ankrd13b:chr15:28550096-28550097	0.003393	0	0.003093	0.00616	0.006624	0.008053	8
nlk2:chr15:30276680-30276681	0.003289	0.037433	0.007759	0.006098	0.009158	0	8
nlk2:chr15:30276860-30276861	0.000822	0.009358	0.011083	0.014827	0.019221	0.008453	8
trim3a:chr15:32439485-32439486	0.033588	0.033333	0.007143	0.030907	0.008659	0.019118	8
dgkb:chr15:34356296-34356297	0.004097	0.001984	0.008724	0.006775	0.001894	0.005516	8
slc19a3a:chr15:35281544-35281545	0.011691	0	0.003499	0.001157	0.002262	0.005978	8
si:dkey-262k9.4:chr15:36648114-36648115	0.123562	0.032871	0.068613	0.03065	0.007808	0.001855	8
stim1a:chr15:38319555-38319556	0.034978	0.006071	0.006151	0.006425	0.000821	0.011025	8
stim1a:chr15:38319610-38319611	0.034978	0.006071	0.006151	0.006425	0.000821	0.011025	8
itm2ca:chr15:40161416-40161417	0	0	0.001736	0.002564	0	0.010417	8
efhd1:chr15:40341024-40341025	0.002924	0	0	0	0.004444	0.004386	8
fat3a:chr15:40708006-40708007	0.00432	0.004927	0.010467	0.012215	0.01215	0.00501	8
mtnr1ba:chr15:41070069-41070070	0	0	0	0	0.002392	0	8
slc8a2b:chr15:42811711-42811712	0.005109	0.002117	0.002822	0.004171	0.005153	0.009553	8
slc8a2b:chr15:42811737-42811738	0.005109	0.002117	0.002822	0.004171	0.005153	0.009553	8
acsl3a:chr15:43038681-43038682	0	0	0.004851	0.002165	0.006227	0.00695	8
actn4:chr15:43192878-43192879	0.012356	0.015188	0.009454	0.004811	0.022127	0.027329	8
flj13639:chr15:43285508-43285509	0.006161	0	0.005314	0.003316	0.004131	0.006454	8
zgc:85932:chr15:43452481-43452482	0.010897	0	0	0.002262	0.002262	0.008977	8
cwf19l2:chr15:44260257-44260258	0.004348	0	0.003448	0.004615	0	0	8
msantd4:chr15:44442380-44442381	0.004596	0.008333	0.004696	0.002439	0	0.000633	8
LOC100002043:chr15:46093237-46093238	0.018482	0	0.009259	0.008333	0.080128	0.009091	8
zgc:153039:chr15:46620630-46620631	0.010747	0.007859	0.012204	0.007618	0.016022	0.019072	8
socs9:chr15:46799901-46799902	0.008832	0.000752	0.004146	0.003095	0.004818	0.001786	8
cep164:chr15:46813551-46813552	0.002564	0	0.004693	0	0	0.00119	8
phox2a:chr15:46976102-46976103	0.006757	0.016	0.003774	0	0.005814	0	8
phox2a:chr15:46976207-46976208	0.003286	0.01078	0.003709	0.003318	0.007938	0.002764	8
otx5:chr15:47316364-47316365	0.003448	0	0.005051	0.001639	0.0025	0.016216	8
cep57:chr15:47633922-47633923	0.001668	0.011606	0.006575	0.015369	0.009987	0.006721	8
nrsn1:chr16:330979-330980	0.014574	0.01011	0.010828	0.008211	0.014316	0.020794	8
irx2a:chr16:539460-539461	0.005574	0.002506	0.006966	0.004891	0.002887	0.010424	8
LOC108179551:chr16:2268510-2268511	0.007827	0.003187	0.009243	0.004056	0.004319	0.004576	8
preb:chr16:2327830-2327831	0.008126	0.002696	0.005562	0.0026	0.004468	0.004334	8
yrdc:chr16:4353605-4353606	0.005284	0.002336	0.006497	0.002674	0.009225	0.011595	8
tfpt:chr16:4702440-4702441	0	0	0.00431	0.003906	0	0	8
LOC799825:chr16:4825097-4825098	0.003968	0.004464	0.008929	0.001984	0.001931	0	8
fam46aa:chr16:5079052-5079053	0.010441	0.001605	0.016759	0.004023	0.011862	0.000904	8
LOC108179561:chr16:5353280-5353281	0.003477	0.005529	0.010786	0.003779	0.005386	0.008636	8
cmtm8b:chr16:6396273-6396274	0.006713	0.001543	0.005937	0.001111	0.004426	0.02348	8
sall3a:chr16:6693594-6693595	0	0	0	0	0	0	8
znf236:chr16:6810068-6810069	0	0.02	0	0	0.002778	0.006944	8
eaf1:chr16:7004069-7004070	0.013709	0.021991	0.007448	0.004334	0.002485	0.00519	8
bmper:chr16:7213111-7213112	0.004212	0.002976	0.005334	0.005015	0.002249	0.00828	8
bves:chr16:7745320-7745321	0.064648	0.01606	0.029562	0.067247	0.001467	0.006551	8
cnot10:chr16:7786422-7786423	0	0.011111	0.002646	0.002646	0	0	8
cnot10:chr16:7786443-7786444	0	0.011111	0.002646	0.002646	0	0	8
dnah5:chr16:9141357-9141358	0.012585	0.009277	0.003868	0.005388	0.011736	0.010741	8
tubb5:chr16:10427984-10427985	0.003257	0.006086	0.009642	0.005837	0.006926	0.007169	8
tubb5:chr16:10428029-10428030	0.003257	0.006086	0.009642	0.005837	0.006926	0.007169	8
atp1a3b:chr16:10885785-10885786	0.006531	0.012163	0.015539	0.007634	0.007649	0.009317	8
erfl3:chr16:11138811-11138812	0.001401	0.002195	0.004145	0.000971	0.003982	0.001667	8
cicb:chr16:11294751-11294752	0.004921	0.007645	0.002035	0.009185	0.000631	0.003497	8
gsk3ab:chr16:11351466-11351467	0.004659	0.000947	0.004574	0.006168	0.007208	0.017415	8
gsk3ab:chr16:11351518-11351519	0.004141	0.001738	0.00454	0.008406	0.007601	0.017024	8
gtf3c6:chr16:17344509-17344510	0	0	0.003906	0.01087	0	0	8
them4:chr16:17857143-17857144	0	0	0.003472	0.011898	0.014902	0.006048	8
them4:chr16:17857155-17857156	0	0	0.003472	0.011898	0.014902	0.006048	8
fkbp14:chr16:20489213-20489214	0	0	0	0	0.014973	0.022619	8
hoxa13b:chr16:21090084-21090085	0.007812	0.019231	0.007143	0	0.006757	0	8
snx27b:chr16:23580640-23580641	0.002986	0	0	0.00439	0.003571	0.001894	8
LOC101883232:chr16:24650721-24650722	0.011472	0.008688	0.021101	0.005729	0.008929	0.012343	8
fbxo32:chr16:25344280-25344281	0.022817	0.007902	0.006472	0.009619	0.004157	0.007696	8
mrpl17:chr16:26147453-26147454	0.011065	0.001742	0.001701	0.006368	0.007297	0.003354	8
ptpn3:chr16:26673542-26673543	0.002976	0	0	0	0.004386	0.015873	8
epb41l4b:chr16:26727290-26727291	0.005	0	0.004464	0	0	0	8
galnt1:chr16:26989955-26989956	0.006264	0.003369	0.002967	0.002327	0.007843	0.005982	8
si:ch211-197h24.9:chr16:27669113-27669114	0	0	0	0.008333	0	0.015625	8
si:ch211-197h24.9:chr16:27669119-27669120	0	0	0	0.008333	0	0.015625	8
znf804b:chr16:27883430-27883431	0.001563	0.019872	0.001157	0.007215	0.003148	0.005859	8
rrnad1:chr16:29442099-29442100	0	0	0	0	0.009926	0	8
rrnad1:chr16:29442170-29442171	0	0	0	0	0.009926	0	8
tmod4:chr16:29716114-29716115	0.008313	0.016892	0.003499	0.005185	0.001	0	8
phc1:chr16:31988507-31988508	0.001689	0	0.002976	0.005651	0	0.0375	8
phc1:chr16:31988568-31988569	0.001689	0	0.002976	0.005651	0	0.0375	8
leng1:chr16:32097559-32097560	0.002922	0	0.000893	0.008043	0.004918	0.003949	8
prdm13:chr16:32795560-32795561	0.005051	0.002525	0.002457	0	0	0.001818	8
pou3f1:chr16:33639085-33639086	0.002976	0	0.002058	0.002415	0.013889	0	8
gnl2:chr16:33948051-33948052	0.010644	0	0.008856	0.019149	0.005702	0.013145	8
snip1:chr16:33976833-33976834	0.003652	0	0.000772	0.005071	0.001097	0.003133	8
gpn2:chr16:33984046-33984047	0.003967	0.014045	0.001087	0.010664	0.016539	0.001761	8
gpn2:chr16:33984182-33984183	0.004319	0.008026	0.003219	0.008184	0.013593	0.006108	8
arid1aa:chr16:34000097-34000098	0.002083	0.001148	0.010118	0.001241	0	0.001241	8
map7d1a:chr16:35708881-35708882	0	0	0.009615	0.017857	0.004202	0	8
pi4kb:chr16:38209687-38209688	0.000786	0	0.004617	0.003933	0.005602	0.005766	8
pi4kb:chr16:38209692-38209693	0.000786	0	0.004617	0.003933	0.005602	0.005766	8
pi4kb:chr16:38209727-38209728	0.000786	0	0.004617	0.003933	0.005602	0.005766	8
tp53inp1:chr16:40610639-40610640	0.003106	0.015063	0.003211	0.005142	0	0.001832	8
gbp:chr16:41004448-41004449	0.005976	0.003077	0.005104	0.011636	0.002623	0.006987	8
mtdhb:chr16:41767266-41767267	0.008537	0.005405	0.011363	0.002352	0.005427	0.005038	8
mtdhb:chr16:41767267-41767268	0.008537	0.005405	0.011363	0.002352	0.005427	0.005038	8
scn1ba:chr16:41922140-41922141	0.002778	0.005952	0	0	0	0.010354	8
scn1ba:chr16:41922142-41922143	0.002778	0.005952	0	0	0	0.010354	8
scn1ba:chr16:41922151-41922152	0.002381	0.005102	0	0	0	0.008874	8
fli1b:chr16:42067946-42067947	0.004712	0.002395	0.009274	0.008621	0.00639	0.005786	8
fli1b:chr16:42068009-42068010	0.004712	0.002395	0.009274	0.008621	0.00639	0.005786	8
herpud2:chr16:42577716-42577717	0	0	0	0	0.002451	0.008772	8
phf1:chr16:45458014-45458015	0.009741	0.03277	0.005183	0.008374	0.004628	0.004647	8
smg5:chr16:45726704-45726705	0.008775	0.004329	0.00122	0.001953	0	0.008125	8
ubqln4:chr16:46699458-46699459	0.002709	0.001832	0.0065	0.003067	0.000727	0.003262	8
ext1a:chr16:48518854-48518855	0.001328	0.004345	0.003891	0.00556	0.002759	0.002133	8
brd2b:chr16:48772059-48772060	0.00261	0.00164	0.001947	0.006483	0.007109	0.001527	8
ube2e2:chr16:49797130-49797131	0.008393	0.011111	0.001488	0.005952	0.005265	0	8
LOC100536600:chr16:50355405-50355406	0.003448	0.011429	0	0	0	0.003704	8
LOC101882461:chr16:51696482-51696483	0.003376	0.008778	0.00217	0.004873	0.004837	0.001711	8
zgc:193681:chr16:52885455-52885456	0.007163	0.007181	0.001353	0.005323	0.002428	0.002278	8
kif13a:chr16:53438415-53438416	0.003278	0	0.004444	0	0.004804	0.007418	8
gpatch3:chr16:53703758-53703759	0.002128	0	0.0012	0.003917	0.003083	0.001829	8
fzd1:chr16:53894352-53894353	0.003143	0	0.003175	0.002551	0.005357	0	8
nod1:chr16:54024939-54024940	0.006291	0.014706	0.001786	0.009313	0.016468	0.009982	8
ethe1:chr16:54445035-54445036	0.005776	0.004398	0.004667	0.010271	0.006875	0.006155	8
dennd4b:chr16:54751770-54751771	0.005842	0.006933	0.012494	0.002638	0.008406	0.006134	8
fbxo43:chr16:54833171-54833172	0	0	0	0	0	0.020168	8
rgs22:chr16:54851350-54851351	0.002733	0.006712	0.004919	0.002891	0.002291	0.110277	8
rgs22:chr16:54851619-54851620	0.007154	0.010317	0.002549	0.003503	0.001424	0.013952	8
cmc1:chr16:55090497-55090498	0	0	0.008929	0	0	0.004808	8
pabpc1a:chr16:55121196-55121197	0	0	0.005374	0.000379	0.000658	0	8
pabpc1a:chr16:55121267-55121268	0.007598	0.007353	0.006523	0.003062	0.000387	0	8
LOC108179731:chr17:777086-777087	0.002341	0	0.004549	0.004742	0.000246	0.007232	8
cep170b:chr17:1799203-1799204	0.001984	0.002939	0.004699	0.001062	0.001925	0.010653	8
bub1bb:chr17:1950199-1950200	0.012446	0	0.004074	0	0.001553	0	8
LOC100536197:chr17:1986141-1986142	0	0	0.005952	0.005263	0.006458	0	8
kcnk10b:chr17:2551451-2551452	0.001609	0.017094	0.005725	0.002394	0.001166	0.00587	8
kcnk10b:chr17:2551674-2551675	0.001362	0.014815	0.008063	0.001881	0.000947	0.00587	8
sntg2:chr17:3350306-3350307	0.00525	0.006349	0.009116	0.002244	0.007519	0.005304	8
chrna2a:chr17:5922650-5922651	0.01123	0.005503	0.010031	0.007805	0.005944	0.014418	8
mapkbp1:chr17:10437401-10437402	0.002843	0.003239	0.003339	0.002001	0.002586	0.002651	8
zgc:113944:chr17:10592377-10592378	0.001449	0	0.001235	0.003124	0.003065	0	8
zgc:174379:chr17:11984613-11984614	0.005267	0.011793	0.003074	0.003099	0.00922	0.003521	8
insm2:chr17:12770590-12770591	0.00831	0.00726	0.0232	0.039809	0.008571	0.008785	8
gnpnat1:chr17:15205554-15205555	0.008864	0	0.004406	0	0	0.000962	8
gabrr2a:chr17:15837831-15837832	0.014896	0.003152	0.010615	0.008686	0.022531	0.017222	8
znf395a:chr17:16082505-16082506	0	0	0.021807	0.002703	0.004	0	8
znf395a:chr17:16082555-16082556	0	0	0.021807	0.002703	0.004	0	8
dio2:chr17:16865448-16865449	0.004917	0.000978	0.00335	0.003703	0.005103	0.004371	8
hmx2:chr17:21762666-21762667	0	0.001406	0.008004	0.000805	0.00993	0.001029	8
ttc27:chr17:22740374-22740375	0	0	0	0	0	0	8
si:ch211-195b21.5:chr17:23202248-23202249	0.008123	0.003676	0.005299	0.009745	0.004809	0.007548	8
pank1a:chr17:23534858-23534859	0	0	0.000845	0.001852	0.002315	0.003341	8
ehbp1:chr17:24090698-24090699	0.011089	0.010316	0.011025	0.007428	0.010947	0.010841	8
ehbp1:chr17:24090699-24090700	0.011089	0.010316	0.011025	0.007428	0.010947	0.010841	8
ehbp1:chr17:24090700-24090701	0.011089	0.010316	0.011025	0.007428	0.010947	0.010841	8
ehbp1:chr17:24090702-24090703	0.011089	0.010316	0.011025	0.007428	0.010947	0.010841	8
otx1b:chr17:24300366-24300367	0.002459	0	0.003397	0.001616	0.002712	0.003954	8
ugp2b:chr17:24427951-24427952	0.005882	0	0	0	0	0.003125	8
zmpste24:chr17:24586002-24586003	0.001488	0.010965	0.005505	0.003796	0.00303	0	8
map4k3b:chr17:24613900-24613901	0.002769	0.002168	0.0007	0.005327	0.005704	0.004075	8
spdya:chr17:24791191-24791192	0.001801	0.003687	0.006221	0.004963	0.007159	0.012179	8
zgc:154055:chr17:25376749-25376750	0.011166	0	0	0.001208	0	0	8
tdh2:chr17:25395715-25395716	0.006469	0.0089	0.009943	0.01324	0.008441	0.045795	8
srrm1:chr17:25407679-25407680	0.007635	0.013258	0.007104	0.005598	0.004888	0	8
srrm1:chr17:25407719-25407720	0.007635	0.013258	0.007104	0.005598	0.004888	0	8
srrm1:chr17:25407744-25407745	0.007635	0.013258	0.007104	0.005598	0.004888	0	8
iars2:chr17:25571741-25571742	0.004573	0.008148	0.009839	0.006321	0.003902	0.004945	8
kcnh1a:chr17:25658954-25658955	0.001453	0.002976	0.014859	0.009615	0.01135	0.013765	8
kcnh1a:chr17:25659106-25659107	0.001453	0.002976	0.014859	0.009615	0.01135	0.013765	8
ttc7b:chr17:26593565-26593566	0.007489	0.002584	0.003289	0.007628	0.005403	0.009495	8
ttc7b:chr17:26593566-26593567	0.007489	0.002584	0.003289	0.007628	0.005403	0.009495	8
ttc7b:chr17:26593600-26593601	0.007489	0.002584	0.003289	0.007628	0.005403	0.009495	8
pgrmc2:chr17:26785078-26785079	0.001442	0.001754	0.004748	0.013086	0.000842	0.005647	8
vgll2b:chr17:27417662-27417663	0.004575	0.004298	0.004066	0.001288	0.001592	0.001587	8
qkia:chr17:27706467-27706468	0.00269	0	0.005899	0.003171	0	0.002066	8
qkia:chr17:27706468-27706469	0.00269	0	0.005899	0.003171	0	0.002066	8
qkia:chr17:27706494-27706495	0.00269	0	0.005899	0.003171	0	0.002066	8
strn3:chr17:28689912-28689913	0.005517	0	0.006039	0.00309	0.013055	0.004974	8
strn3:chr17:28690204-28690205	0.004827	0.00266	0.004932	0.004563	0.007615	0.004638	8
ptpreb:chr17:29302580-29302581	0.004973	0	0.003746	0.002857	0.002939	0.021938	8
ptpreb:chr17:29302623-29302624	0.004973	0	0.003746	0.002857	0.002939	0.021938	8
spata17:chr17:30188294-30188295	0.012292	0.01103	0.008951	0.009877	0.006147	0.009632	8
spata17:chr17:30188431-30188432	0.012292	0.01103	0.008951	0.009877	0.006147	0.009632	8
nhsl1a:chr17:30506530-30506531	0.00812	0.023767	0.008955	0.007247	0.004464	0.010845	8
si:dkey-13p1.4:chr17:31564080-31564081	0.003182	0.006515	0.000694	0.008041	0.001	0	8
gcfc2:chr17:32579404-32579405	0.004654	0	0.010304	0.0053	0.000758	0.004	8
gcfc2:chr17:32579405-32579406	0.004654	0	0.010304	0.0053	0.000758	0.004	8
gcfc2:chr17:32579422-32579423	0.004654	0	0.010304	0.0053	0.000758	0.004	8
zgc:162964:chr17:33423098-33423099	0.00158	0.000794	0.002623	0.003989	0.002585	0.012904	8
mpp5a:chr17:34238680-34238681	0.006121	0.008575	0.007942	0.023201	0.01098	0.00987	8
mpp5a:chr17:34238685-34238686	0.006121	0.008575	0.007942	0.023201	0.01098	0.00987	8
eif2s1a:chr17:34296398-34296399	0.010969	0.006866	0.004474	0.005464	0.010132	0.018617	8
hadhab:chr17:37280375-37280376	0	0	0	0	0	0	8
tmem62:chr17:37306010-37306011	0.005819	0.005122	0.006932	0.008622	0.008033	0.003419	8
tmem62:chr17:37306014-37306015	0.005819	0.005122	0.006932	0.008622	0.008033	0.003419	8
plekhh1:chr17:37985152-37985153	0.007008	0	0.005093	0.004428	0	0.009596	8
insm1b:chr17:41475067-41475068	0.004817	0.001296	0.004738	0.003766	0.00322	0.004592	8
ktn1:chr17:43812709-43812710	0.008473	0.006857	0.015173	0.019018	0.003114	0.006864	8
ktn1:chr17:43812714-43812715	0.008473	0.006857	0.015173	0.019018	0.003114	0.006864	8
naa30:chr17:44349426-44349427	0.001984	0.005305	0.001993	0.003493	0.004951	0.003968	8
aspg:chr17:45754880-45754881	0.005253	0.02155	0.015125	0.016503	0.016822	0.008798	8
LOC103909092:chr17:48929087-48929088	0.000623	0	0.003116	0.001204	0.006376	0.005123	8
LOC103909092:chr17:48929091-48929092	0.000623	0	0.003116	0.001204	0.006376	0.005123	8
arel1:chr17:49381354-49381355	0.002778	0.018182	0.007197	0	0	0	8
zc2hc1c:chr17:50169058-50169059	0.002792	0.002	0.013404	0.006965	0.003893	0.004019	8
zc2hc1c:chr17:50169069-50169070	0.003102	0	0.007323	0.001437	0.004326	0	8
syncripl:chr17:50182509-50182510	0	0.000269	0.002184	0.004255	0.004467	0.004173	8
syncripl:chr17:50182510-50182511	0.000256	0.000254	0.002063	0.004019	0.004219	0.003941	8
syncripl:chr17:50182583-50182584	0.00272	0.005185	0.004187	0.004046	0.004128	0.004128	8
ddhd1a:chr17:50577113-50577114	0.008473	0.003158	0.009369	0.008675	0.013096	0.009976	8
fermt2:chr17:50622730-50622731	0.006579	0.002976	0.002252	0.00303	0.005281	0.001488	8
fermt2:chr17:50622811-50622812	0.006579	0.002976	0.002252	0.00303	0.005281	0.001488	8
adi1:chr17:51135426-51135427	0.007937	0	0.006448	0.009637	0	0	8
pxdn:chr17:51430948-51430949	0	0.176471	0.006799	0	0	0	8
nol10:chr17:51593393-51593394	0.061046	0.039577	0.061327	0.065207	0.064008	0.013927	8
odc1:chr17:51654885-51654886	0.009139	0.018519	0.018665	0.004624	0.011726	0.012933	8
dlst:chr17:52438151-52438152	0.003391	0.004072	0	0.002183	0.003539	0	8
meis2a:chr17:52736267-52736268	0.003499	0.001715	0.003929	0.008012	0.008039	0.004104	8
meis2a:chr17:52736676-52736677	0	0	0	0.002155	0	0	8
dph6:chr17:53068662-53068663	0.008556	0.002216	0.0041	0.005071	0.009496	0.009171	8
dph6:chr17:53068746-53068747	0.007605	0.002015	0.003728	0.00461	0.008633	0.008337	8
srsf10b:chr17:53313051-53313052	0.008987	0.013682	0.00965	0.009419	0.005807	0.007342	8
zgc:158482:chr18:54353-54354	0.002142	0.006888	0.005496	0.007191	0.002643	0.003094	8
slc27a2a:chr18:62992-62993	0.015452	0.022123	0.026796	0.017094	0.002827	0.02455	8
larp6:chr18:284466-284467	0.002356	0.003165	0.006324	0.004665	0.004181	0.007445	8
nedd4a:chr18:618616-618617	0.004548	0.002179	0.006382	0.002012	0.008027	0.005145	8
pygo1:chr18:2867406-2867407	0	0.002755	0.004266	0.006732	0.003083	0.001976	8
lrch3:chr18:3482787-3482788	0.014617	0.027848	0.023531	0.035722	0.031374	0.026032	8
glg1b:chr18:5303039-5303040	0.006618	0.002201	0.00599	0.00409	0.00282	0.002275	8
LOC103909114:chr18:5393323-5393324	0.003968	0.00563	0.001797	0.005893	0.008735	0.008566	8
LOC103909114:chr18:5393464-5393465	0.004274	0.006032	0.002669	0.006313	0.006831	0.010028	8
LOC103909114:chr18:5393465-5393466	0.004274	0.006032	0.002669	0.006313	0.006831	0.010028	8
mibp2:chr18:5637595-5637596	0.007205	0	0.006695	0.002912	0.007377	0.010016	8
dnaja2l:chr18:6898126-6898127	0.004298	0.001518	0.001552	0.000724	0.002532	0.004997	8
LOC563500:chr18:7277734-7277735	0.004464	0.012991	0.010367	0.004299	0.003307	0.010119	8
glipr1b:chr18:7386481-7386482	0.008907	0.013805	0.00486	0.014385	0.02754	0	8
ttc38:chr18:10957418-10957419	0.048297	0.005263	0.030449	0.037257	0.006151	0.01087	8
tat:chr18:13194009-13194010	0.001695	0.002632	0.005011	0.006014	0.006918	0.009201	8
cotl1:chr18:13235453-13235454	0.001852	0	0.003546	0	0.007431	0.022727	8
kcng4a:chr18:14509227-14509228	0.001314	0.001565	0.010063	0.005967	0.008187	0.003198	8
mir138:chr18:17591092-17591093	0	0	0.053373	0.002778	0	0.017544	8
rspry1:chr18:17736563-17736564	0.002825	0.004879	0.007676	0.004008	0.003505	0.002144	8
si:ch211-212o1.2:chr18:18011566-18011567	0.00151	0.001302	0.001042	0.013815	0.003289	0.015419	8
si:ch211-212o1.2:chr18:18011820-18011821	0.003772	0.001042	0	0.003416	0.004386	0.003841	8
cbln1:chr18:18115097-18115098	0	0.002755	0.00709	0.010307	0.005779	0.004583	8
n4bp1:chr18:18416966-18416967	0.012692	0.005682	0	0.0025	0.005405	0	8
rab11a:chr18:19142720-19142721	0.003788	0	0	0.017869	0.01087	0	8
smad6b:chr18:19659154-19659155	0.003286	0.010983	0.012106	0.005373	0.010561	0.002311	8
zgc:162898:chr18:19893864-19893865	0.002544	0.011521	0.011604	0.002012	0.002354	0.010468	8
skor1b:chr18:19986720-19986721	0	0	0	0	0.009375	0	8
pias1b:chr18:20001296-20001297	0.005175	0.002886	0.003084	0.006452	0.006621	0.007695	8
agk:chr18:20543551-20543552	0.001179	0.004098	0.004126	0.002996	0.002279	0.007986	8
suv420h1:chr18:21124426-21124427	0.008377	0.007008	0.005182	0.003751	0.010683	0.004077	8
necab2:chr18:21419701-21419702	0.000962	0	0.003788	0	0.001953	0.006173	8
necab2:chr18:21419727-21419728	0.006603	0.004494	0.017508	0.01632	0.010867	0.011173	8
ranbp10:chr18:21962434-21962435	0.022515	0.001635	0.001087	0.010502	0.003815	0.004368	8
ranbp10:chr18:21962518-21962519	0.01501	0.002692	0.002536	0.007001	0.002543	0.002912	8
ctcf:chr18:22296944-22296945	0.000947	0.011115	0.007243	0.003417	0.000967	0.003172	8
si:dkeyp-59c12.1:chr18:25238938-25238939	0.007958	0	0.015102	0	0.001366	0.002551	8
si:dkeyp-59c12.1:chr18:25238991-25238992	0.007958	0	0.015102	0	0.001366	0.002551	8
LOC108179983:chr18:26131058-26131059	0.012965	0.020714	0.003714	0.015741	0.00194	0.013822	8
spon1a:chr18:28586399-28586400	0.001802	0	0.006502	0.008894	0.000877	0.005051	8
syt9a:chr18:29010431-29010432	0.002487	0.018612	0.005841	0.005946	0.009483	0.014868	8
LOC108180022:chr18:36785539-36785540	0.011409	0	0	0.003226	0.00463	0	8
ttc9b:chr18:36825607-36825608	0.002024	0.004608	0.001232	0.000821	0.002169	0.005627	8
sipa1l3:chr18:37034274-37034275	0.00473	0.010714	0.012011	0	0.004036	0	8
lysmd2:chr18:39435495-39435496	0.0125	0	0	0.00463	0.010256	0.012561	8
LOC100332250:chr18:41003139-41003140	0.007473	0.006328	0.011723	0.005982	0.005302	0.004027	8
ccnl1a:chr18:41521914-41521915	0	0	0.004167	0	0	0.007246	8
ccnl1a:chr18:41521915-41521916	0	0	0.004167	0	0	0.007246	8
ccnl1a:chr18:41521926-41521927	0	0	0.003571	0	0	0.006211	8
ccnl1a:chr18:41521951-41521952	0	0	0.002778	0	0	0.004831	8
ccnl1a:chr18:41521952-41521953	0	0	0.0025	0.002083	0	0.004348	8
ccnl1a:chr18:41522050-41522051	0	0.005556	0.007153	0.001736	0.003086	0.003623	8
selt1b:chr18:41537700-41537701	0.005677	0.030637	0.009533	0.00294	0.006735	0.002792	8
baz1b:chr18:41570534-41570535	0.003853	0.003922	0.003934	0.00574	0.0053	0.00151	8
pgr:chr18:41829600-41829601	0	0	0.003472	0.011719	0.004167	0	8
napab:chr18:44680541-44680542	0	0.002404	0.010101	0.010814	0.011955	0.00461	8
eif3m:chr18:45648405-45648406	0.013408	0.007962	0.013543	0.006989	0.00642	0.017965	8
ap2m1b:chr18:45956971-45956972	0.025946	0.016778	0.02204	0.007926	0.021423	0.041192	8
ap2m1b:chr18:45957023-45957024	0.007464	0.009813	0.010549	0.007926	0.016581	0.026646	8
barx2:chr18:47318264-47318265	0.000911	0.011071	0.001543	0.002024	0.001942	0.001089	8
ppp1r37:chr18:48868698-48868699	0.007701	0.04644	0.004804	0.005852	0.008814	0.007736	8
yif1b:chr18:49253611-49253612	0.006182	0.008972	0.008082	0.002509	0.002963	0.005146	8
yif1b:chr18:49253654-49253655	0.006182	0.008972	0.008082	0.002509	0.002963	0.005146	8
mob2b:chr18:49974949-49974950	0.002525	0.02861	0.007301	0.031476	0.058252	0.043015	8
ubl7b:chr18:50527503-50527504	0.011719	0.006171	0.003609	0.010157	0.01085	0.011055	8
chrnb4:chr18:50630367-50630368	0.005741	0	0.005246	0.00994	0.005051	0.002607	8
p2ry1:chr18:50687383-50687384	0.003803	0.006275	0.003066	0.002747	0.002256	0.011125	8
rap2b:chr18:50710613-50710614	0.005203	0.00691	0.003623	0.005853	0.001837	0.003995	8
LOC101885477:chr18:50858459-50858460	0.00268	0.005042	0.002662	0.003089	0.00536	0.004159	8
cttn:chr18:50921528-50921529	0	0	0.005576	0	0	0	8
LOC101883792:chr19:63355-63356	0.005605	0.019288	0.002476	0.00903	0.005156	0.026564	8
LOC101883792:chr19:63575-63576	0.0059	0.018489	0.003047	0.011626	0.004872	0.028221	8
rnf139:chr19:170614-170615	0.002788	0.004262	0.006555	0.00501	0.005504	0.008588	8
tmem65:chr19:177338-177339	0.006647	0.004722	0.003868	0.004377	0.003207	0.006279	8
scn1bb:chr19:205670-205671	0.003333	0.010466	0.006171	0.004336	0.004318	0.005487	8
syngap1a:chr19:222422-222423	0.008897	0.005793	0.005641	0.008267	0.008434	0.040257	8
mcl1a:chr19:348691-348692	0.006538	0.018735	0.005438	0.00289	0.008432	0.010768	8
tert:chr19:628097-628098	0.012083	0.003357	0.006657	0	0.006864	0.011875	8
fhod3a:chr19:712102-712103	0.005863	0	0.008146	0.002812	0.007143	0.010187	8
fhod3a:chr19:712104-712105	0.005863	0	0.008146	0.002812	0.007143	0.010187	8
nrm:chr19:816404-816405	0.002138	0.016081	0.004955	0.013274	0.003992	0.007482	8
zgc:63863:chr19:1148490-1148491	0.001786	0.007771	0.004391	0.002829	0	0	8
snrpd1:chr19:1922954-1922955	0.005238	0	0.002778	0.003448	0	0	8
sh3bp5a:chr19:2013845-2013846	0.004709	0.007678	0.004828	0.006382	0.004695	0.007969	8
LOC101885216:chr19:2307571-2307572	0.026711	0.002404	0.010898	0.009638	0.101305	0.219673	8
sp4:chr19:2616330-2616331	0	0	0.002083	0	0	0.017895	8
hsf1:chr19:3115506-3115507	0	0.003731	0.003125	0.002155	0.002232	0	8
hsf1:chr19:3115539-3115540	0	0.003731	0.003125	0.002155	0.002232	0	8
si:dkey-184j23.1:chr19:3633002-3633003	0.006683	0.010068	0.004887	0.008693	0.006639	0.00315	8
kcnk9:chr19:4547752-4547753	0.007219	0.008352	0.011635	0.007769	0.01273	0.009375	8
LOC101886161:chr19:4835589-4835590	0.010123	0.007576	0.013844	0.010256	0.04298	0.004362	8
jupb:chr19:5562092-5562093	0.008218	0.006491	0.005479	0.011234	0.003586	0.011804	8
wipf2b:chr19:5685950-5685951	0.003831	0.009886	0.007066	0.005167	0.005838	0.003106	8
wipf2b:chr19:5685988-5685989	0.003831	0.009886	0.007066	0.005167	0.005838	0.003106	8
brd2a:chr19:7235575-7235576	0.007114	0	0.004975	0.006346	0.000887	0.008978	8
ubap2l:chr19:7838684-7838685	0.004658	0	0.010406	0.001542	0.002809	0.001453	8
ubap2l:chr19:7838735-7838736	0.004102	0	0.009094	0.001233	0.002247	0.001163	8
hax1:chr19:7880179-7880180	0.008856	0	0.002604	0.006233	0.001866	0.003968	8
snx27a:chr19:8693913-8693914	0.006944	0.003759	0.001701	0.001931	0	0	8
scamp3:chr19:9066390-9066391	0.009834	0	0	0.011088	0.009546	0.01528	8
ash1l:chr19:9113410-9113411	0.004511	0	0.004766	0.003358	0.00375	0.001042	8
ash1l:chr19:9113673-9113674	0.003281	0.001934	0.004056	0.002906	0.002727	0.003035	8
clk2a:chr19:9231100-9231101	0	0.005291	0	0.005291	0.001462	0.005556	8
clk2a:chr19:9231108-9231109	0	0.005291	0	0.005291	0.001462	0.005556	8
clk2a:chr19:9231111-9231112	0	0.005291	0	0.005291	0.001462	0.005556	8
si:ch211-288g17.3:chr19:9536299-9536300	0	0	0.003472	0	0.002551	0.017471	8
necap1:chr19:10477158-10477159	0.007294	0.007462	0.010778	0.008131	0.010475	0.016497	8
usf2:chr19:10640068-10640069	0.011314	0.009476	0.008976	0.003855	0.001687	0.011777	8
grhl2b:chr19:12315217-12315218	0.018487	0.016234	0.010628	0.003529	0.007545	0.122754	8
rnmt:chr19:12730282-12730283	0.006143	0.014815	0	0	0	0.002564	8
cthrc1a:chr19:12995969-12995970	0.006362	0.022966	0.020525	0.00939	0.015063	0.012885	8
zmp:0000001274:chr19:13048142-13048143	0.014487	0.003834	0.006938	0.012702	0.009082	0.011662	8
zmp:0000001274:chr19:13106464-13106465	0.006922	0.0084	0.007495	0.006461	0.001136	0.002617	8
lrp12:chr19:13457359-13457360	0	0	0	0	0	0	8
lrp12:chr19:13457606-13457607	0.012963	0	0	0	0	0	8
tmem222b:chr19:14132373-14132374	0	0	0.004808	0	0	0	8
arid1ab:chr19:14489812-14489813	0.001674	0	0.00523	0.002022	0.005934	0	8
rpl15:chr19:17927036-17927037	0.001038	0	0.00337	0.001367	0	0.007767	8
LOC100333241:chr19:19806684-19806685	0.012167	0.016491	0.011058	0.001667	0.004362	0.008984	8
LOC100333241:chr19:19806685-19806686	0.012167	0.016491	0.011058	0.001667	0.004362	0.008984	8
jazf1a:chr19:19939563-19939564	0.007597	0.004672	0.006246	0.004495	0.006411	0.0044	8
hoxa11a:chr19:20164348-20164349	0.011955	0.024034	0.010683	0.006419	0.00228	0.002033	8
hoxa9a:chr19:20177149-20177150	0.003904	0.002649	0.018195	0.005978	0.013521	0.007789	8
hoxa5a:chr19:20186744-20186745	0.013625	0.007563	0.009911	0.01757	0.00643	0.009577	8
hoxa4a:chr19:20194624-20194625	0	0	0	0	0.004032	0.016406	8
hoxa1a:chr19:20213165-20213166	0.002016	0	0.005604	0	0.001894	0.009566	8
oxnad1:chr19:20690620-20690621	0.008775	0	0.002976	0.019657	0.003125	0.008721	8
kat2b:chr19:21140130-21140131	0.009622	0.005129	0.007927	0.003401	0.003374	0.005494	8
txnl4a:chr19:21208994-21208995	0.006441	0	0.004768	0.001424	0.013105	0.011264	8
tshz1:chr19:21783043-21783044	0.012609	0.0087	0.010184	0.003693	0.006294	0.003234	8
atp9b:chr19:22490166-22490167	0.005621	0	0.002273	0.002156	0.00653	0.005621	8
si:dkey-222b8.1:chr19:24340561-24340562	0	0.011364	0.003437	0	0.003794	0.00119	8
zgc:100906:chr19:27133869-27133870	0	0.033333	0.005778	0.003623	0.002174	0.002778	8
irx4b:chr19:28671607-28671608	0.001109	0	0.002674	0	0.002018	0.004439	8
hdac1:chr19:30221378-30221379	0.002968	0.001333	0.004034	0.002122	0.003088	0.005069	8
hdac1:chr19:30221386-30221387	0.002968	0.001333	0.004034	0.002122	0.003088	0.005069	8
zgc:122991:chr19:30266915-30266916	0.008333	0	0.004902	0.005906	0	0.006667	8
zgc:122991:chr19:30266925-30266926	0.008333	0	0.004902	0.005906	0	0.006667	8
zgc:122991:chr19:30266934-30266935	0.008333	0	0.004902	0.005906	0	0.006667	8
rbbp4:chr19:31412525-31412526	0	0.014883	0.000809	0.003419	0.042677	0.005464	8
acot13:chr19:31989505-31989506	0.003096	0.006378	0.003157	0.000632	0.002844	0.002647	8
acot13:chr19:31989619-31989620	0.007256	0.025365	0.01611	0.006533	0.006549	0.005527	8
stmn2b:chr19:32183935-32183936	0.002777	0.006347	0.00256	0.001389	0.002102	0.002667	8
stmn2b:chr19:32184151-32184152	0.001983	0.005373	0.00391	0.002453	0.002737	0.003126	8
atxn1a:chr19:32679269-32679270	0.00744	0.001481	0.001553	0.002899	0.003896	0.018218	8
spire1a:chr19:33392140-33392141	0.002669	0.01702	0.003145	0.00199	0.000556	0.008538	8
spire1a:chr19:33392141-33392142	0.002669	0.01702	0.003145	0.00199	0.000556	0.008538	8
spire1a:chr19:33392210-33392211	0.003012	0.01285	0.003997	0.001747	0.001098	0.005976	8
runx1t1:chr19:34114352-34114353	0.005788	0.001248	0.005715	0.003621	0.005857	0.006053	8
runx1t1:chr19:34114437-34114438	0.005788	0.001248	0.005715	0.003621	0.005857	0.006053	8
galnt12:chr19:34642470-34642471	0.002033	0	0.002778	0.001488	0	0.004717	8
gabbr2:chr19:34724253-34724254	0	0	0.002016	0.00463	0.002812	0.001786	8
fam206a:chr19:35155571-35155572	0.004	0.00757	0.007409	0.008873	0.004105	0.006285	8
wdyhv1:chr19:35415358-35415359	0.0051	0.1	0	0.004254	0.0073	0.014286	8
si:ch211-173p18.3:chr19:40533229-40533230	0.007422	0	0.002532	0.002235	0.006185	0.002128	8
si:ch211-173p18.3:chr19:40537313-40537314	0.043452	0.001553	0.004245	0.007116	0.001642	0.004259	8
cdk6:chr19:40663561-40663562	0.012358	0.003916	0.018673	0.007566	0.005545	0.010828	8
ago2:chr19:41894777-41894778	0	0	0	0	0	0.005682	8
ago2:chr19:41894931-41894932	0	0	0	0	0	0.005682	8
crtc2:chr19:41935866-41935867	0	0	0	0	0	0.018775	8
nfyc:chr19:42486640-42486641	0.013973	0.008062	0.018787	0.031088	0.029214	0.019141	8
nfyc:chr19:42486641-42486642	0.013973	0.008062	0.018787	0.031088	0.029214	0.019141	8
nfyc:chr19:42486642-42486643	0.013973	0.008062	0.018787	0.031088	0.029214	0.019141	8
nfyc:chr19:42486645-42486646	0.013973	0.008062	0.018787	0.031088	0.029214	0.019141	8
nfyc:chr19:42486674-42486675	0.013973	0.008062	0.018787	0.031088	0.029214	0.019141	8
clasp2:chr19:43124120-43124121	0.026927	0.002416	0.002432	0.004576	0.006152	0.004547	8
clasp2:chr19:43124123-43124124	0.023561	0.002148	0.002162	0.004576	0.007605	0.006026	8
clasp2:chr19:43124124-43124125	0.020943	0.001933	0.00367	0.005751	0.006844	0.005423	8
pdcd6ip:chr19:43277867-43277868	0.00873	0.001045	0.003909	0.008614	0.002252	0.001935	8
arpp21:chr19:43316913-43316914	0.003704	0.004115	0.002807	0	0.002244	0.005195	8
snrnp40:chr19:43435016-43435017	0.018742	0.002899	0.017192	0.018282	0.023889	0.019659	8
pum1:chr19:43468219-43468220	0.008603	0.002976	0.006939	0.004183	0.011446	0.00344	8
eef1a1l1:chr19:43523416-43523417	0.002245	0.003038	0.002145	0.00273	0.012651	0.00452	8
sesn2:chr19:43745583-43745584	0.006737	0.01474	0.005488	0.002891	0.008206	0.003829	8
sesn2:chr19:43745933-43745934	0	0	0.007504	0.004167	0.001894	0	8
cap1:chr19:44120403-44120404	0.003923	0.003818	0.008604	0.005095	0.008146	0.008816	8
rpl11:chr19:44185375-44185376	0.001623	0.019868	0.004581	0.006216	0.002623	0.016832	8
zgc:55573:chr19:44227123-44227124	0.00635	0.011748	0.012163	0.007447	0.007987	0.019005	8
stmnd1:chr19:46504545-46504546	0.004755	0.011829	0.004478	0.010616	0.010147	0.014385	8
cap2:chr19:46567459-46567460	0.011284	0.003403	0.012262	0.006312	0.001935	0.007142	8
cap2:chr19:46567491-46567492	0.011284	0.003403	0.012262	0.006312	0.001935	0.007142	8
LOC108179077:chr19:47023223-47023224	0.002556	0	0	0.000967	0.004137	0	8
zgc:114119:chr19:47918638-47918639	0.004735	0.008685	0.007169	0.011726	0.004361	0.012991	8
cdca8:chr19:48144918-48144919	0.005227	0.004762	0.004564	0.004118	0.008192	0.011942	8
cdca8:chr19:48144994-48144995	0.006534	0.005952	0.005706	0.005147	0.01024	0.014928	8
epha10:chr19:48254220-48254221	0.001739	0.006998	0.004939	0.003039	0.001352	0.006918	8
si:ch1073-205c8.3:chr19:48357709-48357710	0.001799	0.004785	0.00599	0.003095	0.006424	0.004605	8
psmd3:chr19:48388969-48388970	0.007101	0.010401	0.01088	0.00336	0.00529	0.001631	8
zgc:85936:chr19:48400195-48400196	0.009619	0.010693	0.011878	0.011387	0.005045	0.006349	8
nme2b.1:chr19:48457538-48457539	0.002927	0.004167	0.001784	0.004013	0.009076	0.004464	8
nme2b.1:chr19:48457609-48457610	0.004231	0.002778	0.004697	0.002809	0.011014	0.006944	8
foxf2a:chr2:841337-841338	0.004167	0	0	0.008621	0.000906	0.012065	8
dspa:chr2:1767571-1767572	0.008735	0.014925	0.007547	0.006417	0.008057	0.002269	8
si:ch73-140j24.4:chr2:2295461-2295462	0.011433	0.004357	0.004117	0.007942	0.007324	0.0094	8
thoc1:chr2:2930640-2930641	0.00226	0.002381	0.008414	0.005032	0.001263	0.005837	8
rock1:chr2:2976745-2976746	0.008912	0.002812	0.004999	0.00904	0.004143	0.004444	8
eif2b5:chr2:3062180-3062181	0.003449	0.001612	0.002408	0.01041	0.005114	0.007913	8
wnt9a:chr2:3370154-3370155	0.006944	0	0	0	0.004464	0	8
wnt9a:chr2:3370170-3370171	0.006944	0	0	0	0.004464	0	8
mib1:chr2:4234123-4234124	0.006348	0.008187	0.004916	0.005901	0.005762	0.009423	8
gata6:chr2:4366054-4366055	0.001724	0	0.001695	0	0.001683	0.001344	8
gata6:chr2:4366212-4366213	0.001916	0	0.002964	0.001333	0.0045	0.002288	8
gata6:chr2:4366339-4366340	0.001916	0	0.002964	0.001333	0.0045	0.002288	8
sft2d3:chr2:5494355-5494356	0.005838	0.004992	0.01011	0.001894	0.001953	0	8
fgf12a:chr2:5675519-5675520	0.015425	0	0.008788	0.001587	0.00523	0.004394	8
slc35d1b:chr2:5881936-5881937	0.005019	0.013644	0.001145	0.009393	0.004714	0.008816	8
slc35d1b:chr2:5882004-5882005	0.005019	0.013644	0.001145	0.009393	0.004714	0.008816	8
si:ch211-168b3.1:chr2:5975750-5975751	0.007306	0.014407	0.003116	0.010764	0.005584	0.007627	8
gng5:chr2:6331261-6331262	0.008049	0.003784	0.006199	0.003617	0.008874	0.003462	8
chst2a:chr2:8314443-8314444	0.004925	0.002778	0.003462	0.007089	0.008995	0.009855	8
fubp1:chr2:8851273-8851274	0.002112	0.009466	0.004395	0.004331	0.009218	0.002315	8
fubp1:chr2:8851274-8851275	0.002112	0.009466	0.004395	0.004331	0.009218	0.002315	8
fubp1:chr2:8851287-8851288	0.002112	0.009466	0.004395	0.004331	0.009218	0.002315	8
fubp1:chr2:8851293-8851294	0.002112	0.009466	0.004395	0.004331	0.009218	0.002315	8
ak5:chr2:9048453-9048454	0.020625	0	0.018087	0.009091	0	0	8
lhx8a:chr2:11422722-11422723	0.013968	0	0.00273	0.011274	0.00164	0.004731	8
agfg1b:chr2:16791809-16791810	0	0	0.008272	0	0.0125	0	8
xrn1:chr2:16928289-16928290	0.00665	0.002353	0.008353	0.007515	0.023513	0.001087	8
xrn1:chr2:16928290-16928291	0.00665	0.002353	0.008353	0.007515	0.023513	0.001087	8
eif4g1a:chr2:17130020-17130021	0.004828	0.000714	0.006472	0.008117	0.003301	0.00983	8
eif4g1a:chr2:17130062-17130063	0.004828	0.000714	0.006472	0.008117	0.003301	0.00983	8
agla:chr2:20814142-20814143	0	0	0.00463	0.015152	0.0148	0.003663	8
agla:chr2:20814147-20814148	0	0	0.00463	0.015152	0.0148	0.003663	8
agla:chr2:20814177-20814178	0	0	0.00463	0.015152	0.0148	0.003663	8
agla:chr2:20814258-20814259	0	0	0.00463	0.015152	0.0148	0.003663	8
arpc5a:chr2:21309638-21309639	0.008145	0.004808	0.007569	0	0.001166	0	8
pip4k2ab:chr2:21431438-21431439	0	0.030093	0.004065	0.005682	0.01049	0.004902	8
vipr1a:chr2:21571852-21571853	0.00558	0.002024	0.005896	0.003665	0.003851	0.008173	8
ctdsplb:chr2:21698437-21698438	0.003472	0	0.003522	0.001225	0.005024	0.004464	8
afg3l2:chr2:21794759-21794760	0	0	0	0	0	0	8
mplkip:chr2:21947484-21947485	0.002467	0.006	0.004444	0.002071	0.001486	0.014987	8
mfsd12a:chr2:23425596-23425597	0.011782	0.018182	0.008929	0.040286	0.011111	0	8
kifap3b:chr2:23567248-23567249	0.003546	0.002795	0.002582	0.004957	0.009142	0.008616	8
oxsr1a:chr2:24046007-24046008	0.001344	0.001748	0.001241	0.003497	0	0.0025	8
rps28:chr2:24851942-24851943	0.01298	0.009259	0.001823	0.009415	0.014162	0.013451	8
ptbp1a:chr2:26632672-26632673	0	0	0.0025	0	0.006519	0	8
ptbp1a:chr2:26632723-26632724	0	0	0.002273	0	0.005071	0.015568	8
efna2a:chr2:26648343-26648344	0.008771	0.003657	0.004667	0.004338	0.007288	0.003199	8
hectd3:chr2:26824041-26824042	0	0	0.015625	0	0	0.008349	8
zswim5:chr2:27835466-27835467	0.004174	0.005731	0.003646	0.00562	0.006087	0.004352	8
dlgap1a:chr2:29507852-29507853	0	0	0	0.002874	0.002083	0.003704	8
rdh10b:chr2:30199135-30199136	0.004728	0.006127	0.007691	0.01058	0.017401	0.003623	8
tmem70:chr2:30266454-30266455	0.000952	0	0.005208	0.000971	0.00268	0.010496	8
march6:chr2:30506266-30506267	0.005102	0.015873	0	0.002101	0	0	8
march6:chr2:30506267-30506268	0.005102	0.015873	0	0.002101	0	0	8
march6:chr2:30506330-30506331	0.002976	0	0	0	0	0	8
lipin2:chr2:30976744-30976745	0.005887	0.004608	0.00283	0.007876	0.00478	0.010246	8
ankhb:chr2:31974396-31974397	0	0.001953	0.001276	0.00625	0.000619	0.00625	8
rnf220a:chr2:33206409-33206410	0.00366	0.001993	0.003705	0.004622	0.00233	0.005252	8
rfwd2:chr2:35134169-35134170	0.007487	0.003439	0.00348	0.001667	0.005999	0.001961	8
plk3:chr2:35621196-35621197	0.008465	0.007216	0.00566	0.006639	0.004825	0.00635	8
dhx9:chr2:35871761-35871762	0.012817	0.012632	0.011098	0.011529	0.012375	0.006131	8
dhx9:chr2:35871784-35871785	0.012817	0.012632	0.011098	0.011529	0.012375	0.006131	8
smg7:chr2:36063712-36063713	0.007398	0.003322	0.013878	0.012927	0.0043	0.011964	8
smg7:chr2:36063741-36063742	0.007398	0.003322	0.013878	0.012927	0.0043	0.011964	8
parp2:chr2:37854731-37854732	0.012283	0.003442	0	0.000829	0	0.006494	8
parp2:chr2:37854791-37854792	0.010747	0.003012	0	0.000933	0.002841	0.005682	8
si:ch211-14a17.11:chr2:38243098-38243099	0.006096	0.012283	0.009516	0.007296	0.005975	0.006188	8
homeza:chr2:38289025-38289026	0.010131	0.007143	0.010233	0.014259	0.00956	0.005365	8
psmb5:chr2:38390944-38390945	0.005378	0.005387	0.007562	0.005407	0.005075	0.005743	8
zgc:110183:chr2:42077542-42077543	0.008535	0.001515	0.001897	0.006963	0.00781	0.025868	8
crh:chr2:42262860-42262861	0.003839	0.010942	0.006285	0.001149	0.0084	0.014749	8
tmeff1a:chr2:42327451-42327452	0.010882	0.004856	0.009004	0.007656	0.006276	0.000726	8
itgb1b.2:chr2:43719746-43719747	0	0	0	0.005556	0.009615	0.013889	8
epc1b:chr2:43767440-43767441	0.003688	0.000587	0.005371	0.005098	0.003117	0.005937	8
arhgap12a:chr2:43896184-43896185	0.004014	0.022071	0.014995	0.004281	0.002455	0.005505	8
arhgap12a:chr2:43896222-43896223	0.004014	0.022071	0.014995	0.004281	0.002455	0.005505	8
si:dkeyp-94h10.5:chr2:44692913-44692914	0.013698	0	0.005565	0	0.015625	0.027143	8
gpc1b:chr2:46179679-46179680	0.009567	0.004422	0.00518	0.013671	0.007544	0.005043	8
stap2a:chr2:49787947-49787948	0.005773	0.003741	0.004801	0.005768	0.004982	0.007859	8
zcchc2:chr2:50327729-50327730	0.008065	0.011429	0.003289	0.002232	0.007353	0.016071	8
viml:chr2:50657100-50657101	0.005088	0.003089	0.004625	0.002474	0.009262	0.003452	8
pde1cb:chr2:50680158-50680159	0.00421	0.004544	0.002901	0.004027	0.003928	0.011017	8
lrrc24:chr2:51411860-51411861	0.006932	0	0.004032	0.008443	0.006297	0.008929	8
abhd4:chr2:52052350-52052351	0.035582	0.001307	0.00847	0.016225	0.006084	0.003691	8
abhd4:chr2:52052392-52052393	0.035582	0.001176	0.008471	0.020998	0.007481	0.003777	8
LOC100331938:chr2:52225328-52225329	0.012226	0.005551	0.010156	0.013912	0.007468	0.006771	8
ccdc94:chr2:52456476-52456477	0.012397	0.028469	0.003788	0.014882	0.023064	0.004606	8
rab12:chr2:54663062-54663063	0.002041	0	0.003125	0.011063	0	0.002857	8
mtcl1:chr2:54705474-54705475	0.00315	0	0.005714	0	0	0.00625	8
mtcl1:chr2:54705475-54705476	0.00315	0	0.005714	0	0	0.00625	8
twsg1a:chr2:55065783-55065784	0	0.04269	0	0	0	0.003571	8
rnf126:chr2:55112153-55112154	0.009825	0.000926	0.003639	0.004173	0.003465	0.009416	8
loxl5b:chr2:55888108-55888109	0.006346	0.013946	0.008184	0.005769	0.004976	0.005783	8
loxl5b:chr2:55888224-55888225	0.005401	0.011012	0.01337	0.006064	0.004351	0.005481	8
pgpep1:chr2:56016126-56016127	0.00465	0	0.002586	0.001401	0.00259	0.001462	8
LOC100330028:chr2:56115603-56115604	0.001149	0.001587	0.004012	0.002045	0.00216	0.005952	8
onecut3b:chr2:57369743-57369744	0.001968	0.002607	0.011083	0.007812	0.00754	0.026268	8
vapal:chr2:58448982-58448983	0.002016	0	0	0.003475	0.016081	0.002232	8
cirbpa:chr2:58654656-58654657	0.0332	0.003623	0	0	0	0.002315	8
LOC108180194:chr2:58737381-58737382	0.001884	0.007436	0.002605	0.001805	0.002583	0.007192	8
fynb:chr20:340307-340308	0.007751	0.00261	0.002302	0.016193	0.005412	0.004945	8
fynb:chr20:340308-340309	0.007751	0.00261	0.002302	0.016193	0.005412	0.004945	8
fynb:chr20:340472-340473	0.00953	0.003481	0.001481	0.020128	0.001809	0.002186	8
nt5dc1:chr20:484324-484325	0.003513	0.009825	0.011279	0.007209	0.006301	0.006158	8
tab2:chr20:1308804-1308805	0.004584	0.006359	0.005396	0.006193	0.004724	0.016648	8
il20ra:chr20:2572229-2572230	0.002541	0.002101	0.004814	0.00264	0.002574	0.005173	8
il20ra:chr20:2572242-2572243	0.002541	0.002101	0.004814	0.00264	0.002574	0.005173	8
syncrip:chr20:2714710-2714711	0.004529	0	0.00491	0.000752	0.002867	0.00237	8
syncrip:chr20:2714721-2714722	0.004529	0	0.00491	0.000752	0.001911	0.00237	8
syncrip:chr20:2714774-2714775	0.003774	0	0.004091	0.000752	0.001564	0.00237	8
amd1:chr20:2937164-2937165	0.00641	0	0.002907	0.003125	0.002551	0.002907	8
zgc:194224:chr20:3874470-3874471	0.005235	0.002041	0.002336	0.002788	0.006128	0.003719	8
igfbp3:chr20:6783829-6783830	0.007989	0	0.003663	0	0	0	8
bloc1s2:chr20:7596346-7596347	0.003581	0.004362	0.005317	0.007851	0.004798	0.00522	8
bloc1s2:chr20:7596471-7596472	0.00291	0.004653	0.005078	0.008375	0.005118	0.004874	8
kcnk5b:chr20:9235774-9235775	0.016799	0.004082	0.008155	0.00457	0.004142	0.025498	8
rad51b:chr20:9487230-9487231	0.002754	0	0.003467	0.002045	0.004257	0.005442	8
rad51b:chr20:9487231-9487232	0.002754	0	0.003467	0.002045	0.004257	0.005442	8
rad51b:chr20:9487248-9487249	0.002754	0	0.003467	0.002045	0.004257	0.005442	8
ddhd1b:chr20:9795117-9795118	0.006304	0.00352	0.007519	0.000661	0.004441	0.005997	8
lpgat1:chr20:13885546-13885547	0.002429	0.00709	0.001493	0.014983	0.002651	0.002078	8
nek2:chr20:13987184-13987185	0.000834	0	0.005289	0.00355	0.004047	0.006327	8
slc30a1a:chr20:13998111-13998112	0.002846	0.001279	0.011059	0.006775	0.001598	0.002816	8
slc30a1a:chr20:13998158-13998159	0.002686	0.005016	0.009171	0.005665	0.001414	0.004027	8
itpa:chr20:15045239-15045240	0.001961	0.004545	0.007301	0	0.007246	0	8
calm1b:chr20:16843557-16843558	0.00347	0.005917	0.005511	0.002871	0.000699	0.003663	8
cdh2:chr20:17840520-17840521	0	0	0	0.004508	0	0	8
kctd1:chr20:18324438-18324439	0.009167	0	0.011841	0	0.009637	0.011765	8
sox7:chr20:19175543-19175544	0	0	0	0	0	0	8
nme6:chr20:19662799-19662800	0.002326	0.003846	0.001639	0	0.005299	0.00625	8
LOC108180300:chr20:20412601-20412602	0.012727	0.006069	0.018901	0.007942	0.010819	0.001225	8
rtn1b:chr20:20738192-20738193	0.000861	0	0.002466	0.003934	0.009124	0.001299	8
scfd2:chr20:22900197-22900198	0	0.013333	0	0.02375	0	0	8
zbtb2b:chr20:26495608-26495609	0.004664	0.018177	0.010553	0.00376	0.008543	0.005659	8
foxq1b:chr20:26784849-26784850	0	0	0	0	0.005882	0.015385	8
LOC100332023:chr20:26993712-26993713	0.004067	0.014633	0.009302	0.004074	0.006668	0.024222	8
si:dkey-177p2.6:chr20:27048813-27048814	0	0	0.002315	0	0	0	8
mir203b:chr20:27506787-27506788	0.057353	0.013652	0.164622	0.128959	0.009306	0.015395	8
chac1:chr20:28367844-28367845	0.014021	0	0	0.008089	0	0.004386	8
emc7:chr20:29314971-29314972	0.004205	0.008008	0.001818	0.006204	0.005965	0.004253	8
acbd3:chr20:30799648-30799649	0.006015	0.011605	0.008494	0.003759	0.004578	0.003618	8
scml4:chr20:32646598-32646599	0.00711	0	0	0	0.003106	0	8
scml4:chr20:32646787-32646788	0.004524	0	0	0	0.008175	0	8
kcnf1a:chr20:33631190-33631191	0	0	0	0.002033	0.001323	0	8
ivns1abpa:chr20:34423992-34423993	0.004735	0.003205	0.006032	0.003472	0	0.003205	8
prrx1b:chr20:34608592-34608593	0	0	0	0	0.005981	0.007305	8
prrx1b:chr20:34608803-34608804	0	0	0	0	0.002392	0.008349	8
si:ch211-242b18.1:chr20:34693431-34693432	0	0	0	0.002604	0	0	8
si:ch211-242b18.1:chr20:34693432-34693433	0	0	0	0.002604	0	0	8
emilin1a:chr20:34942779-34942780	0.00748	0.007965	0.012616	0.007385	0.010198	0.02561	8
emilin1a:chr20:34943117-34943118	0.009973	0.007965	0.012616	0.003436	0.007187	0.02561	8
LOC103909333:chr20:35938715-35938716	0	0.002364	0.003791	0	0.002222	0.004274	8
heca:chr20:36918125-36918126	0.007362	0	0.004902	0.002525	0.00558	0.00463	8
vash2:chr20:37963806-37963807	0.012348	0.006449	0.003823	0.004178	0.002486	0.002316	8
si:ch211-243j20.2:chr20:38717801-38717802	0.00119	0.00137	0.002369	0.00125	0.001035	0.002801	8
LOC108180313:chr20:39285727-39285728	0.000761	0.002597	0.006432	0.006383	0.013895	0.009405	8
reps1:chr20:39320371-39320372	0.003205	0.021739	0	0	0	0	8
esco2:chr20:39441819-39441820	0.004337	0.00625	0.002646	0.004678	0.016725	0	8
esco2:chr20:39442009-39442010	0.003878	0.004464	0.003813	0.0045	0.018814	0.005871	8
tbc1d32:chr20:40869313-40869314	0.00688	0.010728	0.012849	0.007766	0.008557	0.01422	8
fam184a:chr20:41652149-41652150	0.004347	0.015332	0.004894	0.005279	0.004499	0.005278	8
fam184a:chr20:41652150-41652151	0.004347	0.015332	0.004894	0.005279	0.004499	0.005278	8
gopc:chr20:42349787-42349788	0	0	0	0	0	0	8
gopc:chr20:42349867-42349868	0.002609	0.023077	0.001985	0.004879	0.006857	0.004929	8
dusp23a:chr20:43216386-43216387	0.001634	0.022689	0.005497	0.003761	0.004762	0.005682	8
wdr26b:chr20:46795283-46795284	0.004231	0.010665	0.00674	0.005939	0.004835	0.005182	8
wdr26b:chr20:46795300-46795301	0.003501	0.008826	0.006685	0.005331	0.004217	0.004531	8
si:ch211-57i17.1:chr20:46837347-46837348	0.004299	0.008949	0.005078	0.005485	0.005846	0.010009	8
si:ch211-57i17.1:chr20:46837353-46837354	0.004299	0.008949	0.005078	0.005485	0.005846	0.010009	8
si:ch73-21k16.1:chr20:46969923-46969924	0.003472	0	0.012415	0.003846	0.031098	0.145887	8
slc24a4b:chr20:50312243-50312244	0.014911	0.02387	0.023534	0.015243	0.0085	0.018038	8
gphnb:chr20:51034310-51034311	0.015466	0.02381	0.005556	0	0.045068	0.013564	8
mpp5b:chr20:51193123-51193124	0	0	0.005102	0.005393	0.003401	0.003106	8
mpp5b:chr20:51193141-51193142	0	0	0.005102	0.005393	0.003401	0.003106	8
tmem151ba:chr20:51499750-51499751	0.008681	0.01026	0.008776	0.011601	0.009369	0.0066	8
LOC108180329:chr20:51651139-51651140	0.008002	0	0.004656	0.005999	0.002153	0.014695	8
tlr5b:chr20:51658866-51658867	0.00625	0.00241	0.001659	0.005591	0.01103	0.005598	8
aida:chr20:51918741-51918742	0.005265	0.00283	0.010482	0.006698	0.006594	0.009381	8
tsta3:chr20:52653148-52653149	0.008687	0.014621	0.009396	0.007487	0.006014	0.007055	8
eef1db:chr20:52740573-52740574	0	0	0.003125	0.013889	0.002717	0.003788	8
phactr1:chr20:52968745-52968746	0.003846	0	0	0.005495	0	0.005495	8
slc22a23:chr20:53310241-53310242	0.002717	0	0	0.003472	0.002016	0	8
arf6a:chr20:54525722-54525723	0.005976	0.0125	0.009998	0.004302	0.002719	0.001786	8
znf410:chr20:54559956-54559957	0.009499	0.010549	0.007545	0.001075	0.013555	0.018316	8
znf410:chr20:54560084-54560085	0.009499	0.010549	0.007545	0.001075	0.013555	0.018316	8
LOC103909379:chr20:55094367-55094368	0.00595	0.005986	0.006858	0.010636	0.013656	0.0137	8
zer1:chr21:153921-153922	0.001961	0	0	0.002778	0	0.004545	8
jak2a:chr21:228373-228374	0	0.008403	0.001634	0	0.006155	0.001748	8
jak2a:chr21:228517-228518	0	0.010695	0.001634	0	0.002604	0	8
tmem38b:chr21:347243-347244	0.011768	0.006135	0.01146	0.006072	0.011265	0.007776	8
oaz1b:chr21:698879-698880	0.000712	0.007576	0.006902	0.00059	0.029872	0.031315	8
rab27b:chr21:1504866-1504867	0.00072	0.012198	0.006741	0	0.005892	0.009146	8
fech:chr21:1622194-1622195	0.00841	0	0.00104	0.009202	0.00192	0.006988	8
LOC101884074:chr21:1773247-1773248	0.005617	0.003411	0.002622	0.002791	0.00553	0.006831	8
hnrnpabb:chr21:3013339-3013340	0.006111	0.005997	0.002585	0.006214	0.008565	0.008559	8
tor1:chr21:3624109-3624110	0.007143	0.005405	0.004762	0	0.003448	0.00381	8
dolpp1:chr21:3733060-3733061	0.002911	0.006601	0.007079	0.00531	0.002805	0.003107	8
lrrc8aa:chr21:4091784-4091785	0.003957	0.006061	0.009017	0.005445	0.007474	0.004284	8
nup188:chr21:4375494-4375495	0.003448	0	0.009091	0.002273	0.007812	0.002604	8
atp5a1:chr21:4916256-4916257	0.002715	0.009639	0.004483	0.006343	0.006996	0.004459	8
zgc:122979:chr21:5004588-5004589	0.004703	0.003765	0.004933	0.005805	0.001499	0.011134	8
cdk9:chr21:6031521-6031522	0.001181	0.002022	0.002802	0.00558	0.001104	0.001331	8
LOC562049:chr21:6107193-6107194	0.005091	0.006373	0.004859	0.000817	0.004308	0.007754	8
olfm1b:chr21:6858104-6858105	0.009243	0.011139	0.001603	0	0.00329	0	8
agpat2:chr21:7627451-7627452	0	0	0.008333	0.012	0.017424	0.007143	8
wdr41:chr21:7868134-7868135	0.008178	0.007653	0.002398	0.013361	0.002977	0.000821	8
psmb7:chr21:8249250-8249251	0.003355	0.009278	0.009991	0.008377	0.014046	0.007023	8
LOC108180771:chr21:9469691-9469692	0.004379	0.009547	0.004234	0.003439	0.001324	0.003238	8
mapk10:chr21:9483447-9483448	0.002365	0.003401	0.002421	0.003964	0.010601	0.009834	8
rx3:chr21:10663636-10663637	0.006506	0.002372	0.006667	0.005056	0.001159	0.010193	8
agxt2:chr21:11046546-11046547	0.002796	0.011111	0.001894	0.002155	0.005338	0.021012	8
zgc:92275:chr21:11322661-11322662	0.005331	0.008855	0.002845	0.001931	0.010802	0.006525	8
dcaf12:chr21:11792914-11792915	0.001173	0	0.002899	0.002451	0.001225	0	8
specc1lb:chr21:13136364-13136365	0.002803	0.012593	0.009383	0.003695	0.002344	0.002032	8
chchd10:chr21:15608677-15608678	0.00484	0.002778	0.010317	0.015108	0.006098	0.006341	8
p2rx4a:chr21:15627228-15627229	0.012901	0.003007	0.006228	0.010365	0.005962	0.020097	8
p2rx4a:chr21:15627315-15627316	0.014459	0.004886	0.007144	0.01424	0.008943	0.021272	8
ptpra:chr21:15660571-15660572	0.007143	0	0	0.009288	0	0.004464	8
atp2a2b:chr21:17014234-17014235	0.008819	0.005834	0.007217	0.001647	0.003536	0.00373	8
atp2a2b:chr21:17014841-17014842	0.005437	0.010909	0.007637	0.002392	0.001976	0.010572	8
barhl1b:chr21:17442057-17442058	0.012565	0.009285	0.010246	0.007501	0.006198	0.004682	8
wdr5:chr21:18239378-18239379	0.019947	0	0.019652	0.016613	0.017338	0	8
hpse:chr21:19311018-19311019	0.007848	0	0.007581	0.018223	0.00414	0.001453	8
rai14:chr21:19511245-19511246	0.010217	0.001488	0.015254	0.009992	0.006563	0.015382	8
tnksa:chr21:19889430-19889431	0.003212	0.0067	0.002429	0.002557	0.001418	0.001333	8
qpctlb:chr21:21288916-21288917	0.00297	0.003205	0.00425	0.008108	0.006679	0.023945	8
capn5b:chr21:22108988-22108989	0.017361	0	0.009259	0.005952	0.009023	0	8
capn5b:chr21:22109166-22109167	0.017361	0	0.009259	0.005952	0.009023	0	8
nadk2:chr21:22293357-22293358	0.004097	0	0.008255	0.006818	0.008777	0	8
nadk2:chr21:22293368-22293369	0.004097	0	0.008255	0.006818	0.008777	0	8
arhgap42a:chr21:22702333-22702334	0.005141	0.008116	0.005271	0.008995	0.00516	0.010591	8
LOC103909454:chr21:24828997-24828998	0.001563	0.020092	0.007706	0	0.007843	0.001453	8
si:dkey-17e16.13:chr21:25588415-25588416	0.001812	0.016879	0.004721	0.001736	0.010428	0.001894	8
si:dkey-17e16.17:chr21:25651695-25651696	0.01146	0	0.011169	0.008788	0.00119	0.029923	8
adssl:chr21:26485942-26485943	0.0049	0.001235	0.003065	0.001466	0.003092	0.011639	8
esrra:chr21:26569979-26569980	0.012271	0.003571	0	0.008683	0.000958	0	8
prdx5:chr21:26620777-26620778	0.008141	0.004715	0.007214	0.004715	0.002966	0.002775	8
sart1:chr21:27266103-27266104	0.003743	0.005342	0.004327	0.004146	0.006214	0.008563	8
pacs1a:chr21:27477163-27477164	0.010042	0.006364	0.005357	0.013314	0.0005	0.005613	8
cox8a:chr21:28459497-28459498	0.007844	0.013132	0.010713	0.004514	0.005872	0.008525	8
otub1a:chr21:28465644-28465645	0.000833	0.01541	0.005535	0.005382	0	0.001543	8
puraa:chr21:28691536-28691537	0.009124	0.016326	0.004749	0.006708	0.003558	0.005056	8
adra1ba:chr21:29190130-29190131	0.002857	0	0.005882	0.002222	0.003704	0.006897	8
zgc:158225:chr21:30757923-30757924	0.023315	0	0.008124	0.002308	0.038649	0.016223	8
si:ch211-166i24.1:chr21:31397588-31397589	0.007821	0	0.004358	0.004404	0.009463	0.006726	8
kdelc2:chr21:35006922-35006923	0.002632	0.02	0.002703	0.010395	0.004839	0	8
ubtd2:chr21:35181339-35181340	0.001713	0.001667	0.004182	0.011008	0.003512	0.012449	8
rars:chr21:35292883-35292884	0.003433	0.001967	0.004614	0.003515	0.012485	0.013879	8
gemin5:chr21:36711570-36711571	0.001458	0	0	0.003314	0	0.001764	8
arl10:chr21:36896183-36896184	0.005139	0.00279	0.005207	0.002466	0.002911	0.006803	8
grk6:chr21:36938225-36938226	0.008886	0.010263	0.00094	0.006819	0.003164	0.018099	8
heatr6:chr21:38697401-38697402	0.004845	0.006761	0.003132	0.00531	0.004386	0.012351	8
hnf1bb:chr21:38770214-38770215	0	0	0	0.002804	0.004898	0.003896	8
pafah1b1b:chr21:39378999-39379000	0.021261	0	0.008684	0.011512	0.001235	0.009877	8
mntb:chr21:39417437-39417438	0.00809	0.003333	0.007812	0.003524	0.004399	0.004545	8
mntb:chr21:39417461-39417462	0.008899	0.003333	0.008929	0.003524	0.004839	0.004545	8
rnmtl1b:chr21:39649607-39649608	0	0	0.002041	0	0.001923	0	8
ssh2b:chr21:40393598-40393599	0	0	0	0.006667	0	0.005556	8
bod1:chr21:41071980-41071981	0.004172	0	0	0.009514	0.00184	0	8
ppp2r2bb:chr21:41636125-41636126	0.002584	0.012931	0.005949	0	0.00792	0.001634	8
ppp2r2bb:chr21:41684341-41684342	0.007734	0	0.002956	0.003351	0	0	8
sra1:chr21:43887097-43887098	0.005378	0.009836	0.003704	0.0088	0.0087	0	8
sar1b:chr21:45622620-45622621	0.005123	0.011195	0.00877	0.00632	0.014221	0.008602	8
slc22a21:chr21:45866696-45866697	0.012663	0.005928	0.006836	0.005693	0.003813	0.003596	8
sdhb:chr22:62680-62681	0	0	0.004665	0.003621	0.001736	0.01	8
nckipsd:chr22:120596-120597	0.00492	0.004416	0.008031	0.003681	0.007485	0.006416	8
nckipsd:chr22:120636-120637	0.00492	0.004416	0.008031	0.003681	0.007485	0.006416	8
nckipsd:chr22:120861-120862	0.004421	0.010191	0.005159	0.005822	0.005548	0.00421	8
slc25a20:chr22:132346-132347	0.006082	0.007163	0.00468	0.004505	0.009746	0.006551	8
pparda:chr22:980859-980860	0.003204	0.003187	0.005005	0.001279	0.001622	0.005322	8
si:ch211-103a14.5:chr22:1121079-1121080	0.006418	0.008166	0.007774	0.008362	0.003892	0.004789	8
znf45l:chr22:1335293-1335294	0.001563	0	0.002976	0.002327	0.005787	0	8
LOC100535676:chr22:1436202-1436203	0.007318	0.007866	0.015073	0.002382	0.0381	0.022196	8
LOC100535676:chr22:1436221-1436222	0.007318	0.007866	0.015073	0.002382	0.0381	0.022196	8
ftsj3:chr22:3167226-3167227	0.003623	0	0	0	0.002874	0.002193	8
LOC108181153:chr22:4159308-4159309	0.005647	0.006645	0.008955	0.007057	0.010527	0.00742	8
LOC103909523:chr22:5595605-5595606	0.005556	0.010585	0.001852	0.001838	0	0.001029	8
tma7:chr22:5633673-5633674	0.007194	0.00274	0.004897	0.002847	0.003766	0.006393	8
LOC100535550:chr22:6995637-6995638	0.015883	0.003954	0.009104	0.010055	0.004085	0.008605	8
LOC100007503:chr22:8278091-8278092	0	0.166667	0	0	0	0.011111	8
tbc1d20:chr22:10100319-10100320	0	0	0.009524	0	0	0	8
pxk:chr22:10136564-10136565	0.009532	0.002674	0.008413	0.012181	0.004675	0.00957	8
pxk:chr22:10136565-10136566	0.009532	0.002674	0.008413	0.012181	0.004675	0.00957	8
pxk:chr22:10136724-10136725	0.006058	0.001851	0.008022	0.008719	0.007029	0.01147	8
rassf1:chr22:10615325-10615326	0.008073	0.004701	0.005708	0.008156	0.001246	0.005593	8
abhd14a:chr22:10668912-10668913	0	0.011905	0.00142	0.004167	0	0	8
lsm7:chr22:10722866-10722867	0.002849	0	0.003615	0.003702	0.001151	0.002092	8
bcor:chr22:11114470-11114471	0.006094	0.012327	0.00421	0.005194	0.014452	0.030603	8
npb:chr22:11505123-11505124	0.004811	0	0.006492	0.00643	0.000893	0.005876	8
npb:chr22:11505448-11505449	0.002887	0.001905	0.008579	0.003087	0.002834	0.003526	8
LOC103909558:chr22:11585324-11585325	0.004167	0	0.002978	0.006973	0.000735	0.000704	8
sh3bp4a:chr22:13862114-13862115	0.011344	0	0.016025	0	0.009329	0.009708	8
sh3bp4a:chr22:13862116-13862117	0.011344	0	0.016025	0	0.009329	0.009708	8
gtpbp1l:chr22:14811673-14811674	0.002087	0.005357	0.001082	0.001933	0.000632	0.003322	8
gtpbp1l:chr22:14811768-14811769	0.001623	0.004167	0.002134	0.001503	0.002571	0.003973	8
[truncated: 941 more rows]

## Sheet: enhancer-3X, 3C
Average methylation level. Cutoff for enhancer selection: >=3X coverage, at least 3 cytosines within regions have been captured by the experiment.
[truncated: 5,748 more rows]

[truncated: 3 more sheets: enhancer-6X, 4C, Patch BS primers, IDR_Reprod_peaks]
